# Supplementary material for: Drying-Induced Changes in Metabolite Profiles and Antioxidant Activity of Cordyceps militaris: Insights from Integrated Metabolomics and Network Pharmacology
Source: Foods. 2026 Jun 7;15(12):2061. doi: 10.3390/foods15122061 (PMC13298478; doi:10.3390/foods15122061)
Supplement: Supplementary file 1 [file foods-15-02061-s001.zip]

Archive with 2 entries (2 files):
- Supplementary FigureS1-4.pdf
- Supplementary TableS1-3.xls
