# Supplementary material for: Drying-Induced Changes in Metabolite Profiles and Antioxidant Activity of Cordyceps militaris: Insights from Integrated Metabolomics and Network Pharmacology
Source: Foods. 2026 Jun 7;15(12):2061. doi: 10.3390/foods15122061 (PMC13298478; doi:10.3390/foods15122061)
Supplement: Supplementary file 1 [file foods-15-02061-s001.zip › Supplementary TableS1-3.xls]

## Sheet: Table S1
Table S1. List and characteristics of the metabolites identified and quantified in fresh and dried Cordyceps militaris.
No.	ID	Metabolite	mz	Rt (s)	Exact Mass	ppm	Formula	Precursor type	KEGG ID	Class	Peak area (mean, n=5)
	ID										FR	VF	SU	OV	VD
1	M113T210	2-Hydroxycyclohexan-1-one	113.059	209.8	114.068	17.0174	C6H10O2	[M-H]-	C01147	Alcohols and polyols	1.94732e+06	3.3824e+06	3.2599e+06	2.60495e+06	2.67198e+06
2	M159T956	3D-3,5_4-Trihydroxycyclohexane-1,2-dione	159.028	956	160.037	14.6136	C6H8O5	[M-H]-	C04287	Alcohols and polyols	1.35436e+06	2.92906e+06	2.35152e+06	2.36075e+06	1.67397e+06
3	M161T689	L-Fucono-1,5-lactone	161.043	689.4	162.053	17.5354	C6H10O5	[M-H]-	C18028	Alcohols and polyols	3.42289e+07	3.07038e+07	2.51515e+07	2.24814e+07	2.58069e+07
4	M115T900	trans-1,2-Cyclohexanediol	114.932	899.8	116.084	10.5621	C6H12O2	[M-H]-	C03739	Alcohols and polyols	1.73386e+08	1.80963e+08	1.73227e+08	1.80995e+08	1.6287e+08
5	M163T942_2	(R,S)-Nicotine	163.123	942.3	162.116	0.0117488	C10H14N2	[M+H]+	C16150	Alkaloids	3.54429e+07	3.23994e+07	2.9126e+07	2.78445e+07	3.43957e+07
6	M128T849	(S)-2-Propylpiperidine	128.144	849.4	127.136	3.90186	C8H17N	[M+H]+	C06523	Alkaloids	1.01673e+09	9.08415e+08	5.71639e+08	4.07288e+08	1.2523e+09
7	M254T248	(S)-Norcoclaurine	254.115	247.8	271.121	6.82373	C16H17NO3	[M+H-H2O]+	C06160	Alkaloids	8.00494e+06	4.39524e+07	3.78245e+07	4.01633e+07	1.89402e+07
8	M145T849	Anabasine	144.983	849	162.116	0.597122	C10H14N2	[M+H-H2O]+	C06180	Alkaloids	8.88703e+07	7.5801e+07	1.17606e+08	1.89764e+08	3.17027e+08
9	M156T145	Arecoline	156.103	145.3	155.095	2.15508	C8H13NO2	[M+H]+	C10129	Alkaloids	1.33937e+07	1.50518e+07	5.93167e+06	5.26504e+06	1.00771e+07
10	M184T97	Choline sulfate	184.065	96.6	183.056	7.73645	C5H13NO4S	[M+H]+	C00919	Alkaloids	2.36908e+09	1.49101e+09	1.68022e+09	1.9318e+09	1.9663e+09
11	M293T626	Cinchonidine	293.175	626	294.173	29.2068	C19H22N2O	[M-H]-	C11379	Alkaloids	1.06538e+09	1.13804e+07	8.24208e+06	5.34564e+06	9.68132e+06
12	M168T284	D-synephrine	168.092	283.8	167.095	2.41314	C9H13NO2	[M+H]+	C01869	Alkaloids	1.19917e+07	1.40362e+07	1.4048e+07	1.48601e+07	1.46113e+07
13	M183T942_2	Harman	183.084	942.2	182.084	11.1814	C12H10N2	[M+H]+	C09209	Alkaloids	9.38316e+06	1.08148e+07	1.16185e+07	1.13095e+07	9.17788e+06
14	M142T411	Pelletierine	142.124	411.2	141.115	10.0194	C8H15NO	[M+H]+	C06182	Alkaloids	2.22305e+06	1.64617e+06	4.57402e+06	2.51419e+06	2.88859e+06
15	M122T936	Picolinic acid	122.022	936.1	123.032	19.8652	C6H5NO2	[M-H]-	C10164	Alkaloids	1.89407e+07	1.48172e+07	1.36444e+07	1.62311e+07	2.10586e+07
16	M156T107	Scopoline	156.103	107.4	155.095	3.28966	C8H13NO2	[M+H]+	C10866	Alkaloids	9.71473e+06	3.21751e+07	2.58594e+07	1.10809e+07	2.47982e+07
17	M280T258	Cyclopeptine	280.134	258	280.121	15.7681	C17H16N2O2	[M]+	C20579	Alkaloids	1.01455e+07	687094	1.35567e+06	1.13448e+06	2.16408e+06
18	M144T371	4-Guanidinobutanamide	144.103	371	144.101	15.2671	C5H12N4O	[M]+	C03078	Amides	7.12279e+06	1.51718e+07	1.29961e+07	1.0591e+07	2.99958e+07
19	M117T732	5-Aminopentanamide	117.103	731.6	116.095	7.89054	C5H12N2O	[M+H]+	C00990	Amides	1.24681e+06	1.63451e+06	1.59929e+06	1.7474e+06	1.84314e+06
20	M123T228	5-Hydroxypyrazinamide	123.045	227.9	123.043	2.9579	C5H5N3O	[M]+	C01956	Amides	3.16691e+08	2.34212e+08	4.30214e+08	1.97863e+08	2.5469e+08
21	M136T713	2,4,5-Trimethylaniline	136.113	712.7	135.105	6.78848	C9H13N	[M+H]+	C19539	Amines	6.02693e+06	8.3046e+06	1.01854e+07	1.11539e+07	5.9195e+06
22	M163T675	2-Deoxystreptamine	163.113	674.8	162.1	4.03516	C6H14N2O3	[M+H]+	C02627	Amines	2.96167e+06	3.3472e+06	2.85415e+06	3.29828e+06	2.79556e+06
23	M166T435	3-Methoxytyramine	166.086	435.5	167.095	10.3802	C9H13NO2	[M-H]-	C05587	Amines	627378	481178	459302	634661	639734
24	M215T160	4-(Glutamylamino) butanoate	215.104	160.2	232.106	24.333	C9H16N2O5	[M+H-H2O]+	C15767	Amines	9.61951e+06	1.17621e+07	1.19061e+07	7.11324e+06	9.80384e+06
25	M131T84_2	Agmatine	131.13	84	130.122	6.10082	C5H14N4	[M+H]+	C00179	Amines	2.60136e+07	2.98238e+07	2.68062e+07	2.68752e+07	6.37482e+07
26	M132T941	Aminocaproic acid	132.102	941.3	131.095	0.938669	C6H13NO2	[M+H]+	C02378	Amines	3.04832e+07	4.98145e+07	4.23012e+07	4.62605e+07	4.25048e+07
27	M103T81	Cadaverine	103.124	80.5	102.116	8.03394	C5H14N2	[M+H]+	C01672	Amines	9.03729e+06	1.21122e+07	9.99436e+06	8.91057e+06	1.08072e+07
28	M100T419	Cyclohexylamine	100.113	418.9	99.1048	12.2261	C6H13N	[M+H]+	C00571	Amines	3.48279e+07	3.11162e+07	3.53072e+07	4.72606e+07	4.11605e+07
29	M195T129	Dopaquinone	195.049	129.2	195.053	21.0199	C9H9NO4	[M]-	C00822	Amines	2.46125e+06	8.52906e+07	8.73944e+07	8.51596e+07	8.17521e+07
30	M199T175	gamma-Glutamyl-gamma-aminobutyraldehyde	199.109	175.1	216.111	27.2923	C9H16N2O4	[M+H-H2O]+	C15700	Amines	5.73889e+06	5.5606e+06	5.74659e+06	5.68357e+06	5.85805e+06
31	M112T81	Histamine	112.088	80.6	111.08	8.02942	C5H9N3	[M+H]+	C00388	Amines	1.1065e+07	1.54278e+07	8.23465e+06	1.34959e+07	1.01066e+07
32	M132T678	N-Carbamoylputrescine	132.102	678.1	131.106	0.159006	C5H13N3O	[M+H]+	C00436	Amines	1.34839e+07	3.04877e+07	1.84305e+07	2.47613e+07	1.99492e+07
33	M142T35_1	O-Phosphoethanolamine	141.958	34.7	141.019	1.96677	C2H8NO4P	[M+H]+	C00346	Amines	2.54389e+07	2.77381e+07	2.55796e+07	2.53877e+07	2.73242e+07
34	M121T934	Phenylethylamine	121.027	934.1	121.089	9.71827	C8H11N	[M]-	C05332	Amines	2.36062e+07	4.53525e+07	4.3539e+07	3.9746e+07	3.15996e+07
35	M153T193	p-Octopamine	153.078	193.1	153.079	8.49242	C8H11NO2	[M]+	C04227	Amines	1.27782e+08	7.11343e+07	1.38037e+08	1.20183e+08	1.44388e+08
36	M146T254	Spermidine	146.166	253.5	145.158	1.9221	C7H19N3	[M+H]+	C00315	Amines	5.26511e+08	5.79022e+08	3.9174e+08	6.73334e+08	5.20451e+08
37	M203T80	Spermine	203.224	79.9	202.216	5.41274	C10H26N4	[M+H]+	C00750	Amines	235087	1.28852e+06	689141	1.27742e+06	547451
38	M136T173	Tyramine	136.075	172.6	137.084	13.1396	C8H11NO	[M-H]-	C00483	Amines	2.45185e+06	2.94301e+06	2.91244e+06	2.81702e+06	2.45624e+06
39	M130T737	(2E)-Decenoyl-ACP	130.087	736.7	129.079	3.07487	C6H11NO2	[M+H]+	C03969	Amino acids, peptides, and analogues	220815	540533	514350	403719	470809
40	M147T166	(2R,5S)-2,5-Diaminohexanoate	147.113	165.7	146.106	4.92139	C6H14N2O2	[M+H]+	C05161	Amino acids, peptides, and analogues	2.00867e+07	2.02753e+07	3.73071e+07	2.85822e+07	3.48316e+07
41	M130T390	(3R)-beta-Leucine	130.084	390.4	131.095	24.0152	C6H13NO2	[M-H]-	C02486	Amino acids, peptides, and analogues	6.27598e+07	6.6913e+07	8.91142e+07	9.68457e+07	1.0233e+08
42	M277T140	(5-L-Glutamyl)-L-glutamate	277.104	139.8	276.096	2.97361	C10H16N2O7	[M+H]+	C05282	Amino acids, peptides, and analogues	5.63697e+07	4.24453e+07	4.68529e+07	4.77403e+07	3.56565e+07
43	M128T496	(S)-2,3,4,5-tetrahydropyridine-2-carboxylate	128.072	496.5	127.063	6.60379	C6H9NO2	[M+H]+	C00450	Amino acids, peptides, and analogues	4.02219e+06	4.73813e+06	5.55303e+06	4.81204e+06	4.82781e+06
44	M102T33	1-Aminocyclopropanecarboxylic acid	102.056	32.6	101.048	14.9329	C4H7NO2	[M+H]+	C01234	Amino acids, peptides, and analogues	3.06984e+06	2.11073e+06	4.13824e+06	3.1715e+06	1.15034e+06
45	M170T234	1-Methylhistidine	170.093	233.7	169.085	2.05927	C7H11N3O2	[M+H]+	C01152	Amino acids, peptides, and analogues	1.25285e+07	1.34068e+07	1.33923e+07	1.26235e+07	1.18082e+07
46	M114T950	1-Pyrroline-5-carboxylic acid	114.055	950	113.048	4.59428	C5H7NO2	[M+H]+	C04322	Amino acids, peptides, and analogues	2.48967e+06	8.17615e+06	4.01256e+06	1.14564e+07	7.61979e+06
47	M146T735_2	2-Amino-5-oxohexanoate	146.083	735.4	145.074	8.58173	C6H11NO3	[M+H]+	C05825	Amino acids, peptides, and analogues	1.73571e+07	3.72835e+06	5.88325e+06	3.19342e+06	2.28469e+06
48	M145T208	2-Keto-glutaramic acid	145.05	207.9	145.037	5.08844	C5H7NO4	[M]+	C00940	Amino acids, peptides, and analogues	6.2163e+06	1.15394e+07	6.41981e+06	1.00075e+07	1.66295e+07
49	M119T228	2-Methylserine	119.05	227.8	119.058	2.34553	C4H9NO3	[M]+	C02115	Amino acids, peptides, and analogues	1.6271e+08	1.7301e+08	1.87968e+08	1.85585e+08	1.67773e+08
50	M173T360	2-Oxoarginine	173.084	359.8	173.08	23.6885	C6H11N3O3	[M]+	C03771	Amino acids, peptides, and analogues	3.34609e+06	2.27481e+06	2.26488e+06	2.12617e+06	4.74447e+06
51	M184T133	3,5-Dihydroxy-phenylglycine	184.065	132.8	183.053	25.1215	C8H9NO4	[M+H]+	C12026	Amino acids, peptides, and analogues	1.14796e+08	1.05841e+08	1.22253e+08	1.1874e+08	1.1904e+08
52	M104T203	3-Aminoisobutanoic acid	104.072	202.6	103.063	14.3696	C4H9NO2	[M+H]+	C05145	Amino acids, peptides, and analogues	1.72668e+07	2.07518e+07	1.77507e+07	1.57111e+07	1.73398e+07
53	M195T765_1	3-Methyl-L-tyrosine	195.103	765.3	195.089	5.10628	C10H13NO3	[M]+	C20800	Amino acids, peptides, and analogues	6.31208e+06	5.36402e+06	5.72929e+06	7.34026e+06	5.73841e+06
54	M159T988	4,5-Dihydroorotic acid	158.962	988	158.033	4.43028	C5H6N2O4	[M+H]+	C00337	Amino acids, peptides, and analogues	4.42136e+06	5.54503e+06	5.35074e+06	6.47327e+06	7.60259e+06
55	M160T348	4-Acetamido-2-aminobutanoic acid	160.099	348.5	160.085	10.0356	C6H12N2O3	[M]+	C06442	Amino acids, peptides, and analogues	3.47077e+07	1.77086e+07	1.8245e+07	8.80465e+06	1.14844e+07
56	M146T252	4-Acetamidobutanoic acid	146.082	252.1	145.074	4.84648	C6H11NO3	[M+H]+	C02946	Amino acids, peptides, and analogues	2.37365e+07	3.33345e+07	3.09385e+07	3.60124e+07	4.65539e+07
57	M146T507	4-Guanidinobutanoic acid	146.082	506.6	145.085	2.47948	C5H11N3O2	[M+H]+	C01035	Amino acids, peptides, and analogues	963736	1.01687e+06	2.25395e+06	1.67469e+06	1.90955e+06
58	M117T919	5-Aminopentanoic acid	116.926	919.5	117.079	9.24986	C5H11NO2	[M]-	C00431	Amino acids, peptides, and analogues	8.48816e+08	1.14182e+09	1.00605e+09	7.53204e+08	6.41409e+08
59	M175T230	Amino acid(Arg-)	175.108	229.5	174.112	2.16504	C6H14N4O2	[M+H]+	C02385	Amino acids, peptides, and analogues	2.70722e+07	3.00308e+07	2.85434e+07	2.85596e+07	2.87775e+07
60	M223T298	Anserine	223.109	298.2	240.122	25.8439	C10H16N4O3	[M+H-H2O]+	C01262	Amino acids, peptides, and analogues	1.55888e+07	2.15738e+07	8.33916e+06	1.93773e+07	1.40806e+07
61	M291T93	Argininosuccinic acid	291.131	93.4	290.123	3.39952	C10H18N4O6	[M+H]+	C03406	Amino acids, peptides, and analogues	3.60176e+07	3.34914e+07	2.73706e+07	3.63276e+07	2.23049e+07
62	M277T421	Aspartame	277.12	421.3	294.122	19.9697	C14H18N2O5	[M+H-H2O]+	C11045	Amino acids, peptides, and analogues	7.75015e+06	1.07641e+06	2.52489e+06	2.28125e+06	3.83995e+06
63	M203T101	Asymmetric dimethylarginine	203.151	100.6	202.143	1.96898	C8H18N4O2	[M+H]+	C03626	Amino acids, peptides, and analogues	9.33282e+08	5.1428e+08	3.83512e+08	5.68664e+08	4.8956e+08
64	M245T402	beta-Alanyl-L-arginine	245.151	401.9	245.149	3.63386	C9H19N5O3	[M]+	C05340	Amino acids, peptides, and analogues	622192	878071	1.92738e+06	2.53059e+06	2.35943e+06
65	M217T269	beta-Alanyl-L-lysine	217.155	269.1	217.143	0.120282	C9H19N3O3	[M]+	C05341	Amino acids, peptides, and analogues	2.27344e+08	2.16832e+08	1.59382e+08	1.63498e+08	8.92697e+07
66	M322T167	beta-Citryl-L-glutamate	322.078	166.6	321.07	4.4213	C11H15NO10	[M+H]+	C20775	Amino acids, peptides, and analogues	3.9421e+06	3.99217e+06	3.54882e+06	3.86745e+06	3.29935e+06
67	M118T95	Betaine	118.087	94.6	117.079	0.15381	C5H11NO2	[M+H]+	C00719	Amino acids, peptides, and analogues	1.11732e+09	1.33509e+09	8.30942e+08	1.26931e+09	1.25228e+09
68	M162T208	Beta-Tyrosine	162.058	208.4	181.074	12.8968	C9H11NO3	[M-H2O-H]-	C04368	Amino acids, peptides, and analogues	7.72673e+06	2.08486e+07	1.07203e+07	1.59037e+07	1.65468e+07
69	M371T93	Biocytin	371.165	92.6	372.183	28.892	C16H28N4O4S	[M-H]-	C05552	Amino acids, peptides, and analogues	1.52211e+07	2.00649e+07	4.40729e+07	4.94338e+07	5.89265e+07
70	M174T93	Citrulline	174.087	93.3	175.096	4.62682	C6H13N3O3	[M-H]-	C00327	Amino acids, peptides, and analogues	1.63657e+07	1.93677e+07	2.0133e+07	2.00276e+07	2.35596e+07
71	M113T914	Creatinine	112.984	914.3	113.059	4.54901	C4H7N3O	[M]-	C00791	Amino acids, peptides, and analogues	1.65689e+06	3.43428e+06	2.56388e+06	2.66536e+06	4.55357e+06
72	M159T92	D-Alanyl-D-alanine	159.076	92.1	160.085	11.3154	C6H12N2O3	[M-H]-	C00993	Amino acids, peptides, and analogues	2.68086e+08	1.13216e+08	1.10669e+08	8.72276e+07	1.17981e+08
73	M132T578	D-allo-Isoleucine	132.102	577.9	131.095	0.416044	C6H13NO2	[M+H]+	C21092	Amino acids, peptides, and analogues	7.18951e+06	8.8713e+06	8.71099e+06	7.76532e+06	9.7907e+06
74	M120T645	D-Allothreonine	120.066	645.1	119.058	2.69852	C4H9NO3	[M+H]+	C12317	Amino acids, peptides, and analogues	1.2208e+07	1.03122e+07	1.38376e+07	1.88446e+07	1.19981e+07
75	M104T695	D-alpha-Aminobutyric acid	104.072	695.3	103.063	15.3304	C4H9NO2	[M+H]+	C02261	Amino acids, peptides, and analogues	3.42056e+07	3.82334e+07	2.69106e+07	3.15826e+07	4.33387e+07
76	M166T936	D-beta-Phenylalanine	166.088	936.2	165.079	9.75421	C9H11NO2	[M+H]+	C20488	Amino acids, peptides, and analogues	4.65595e+07	6.28427e+07	4.93114e+07	4.11019e+07	4.05469e+07
77	M189T100	Diaminopimelic acid	189.086	100.2	190.095	4.58626	C7H14N2O4	[M-H]-	C00666	Amino acids, peptides, and analogues	3.40769e+08	4.40749e+08	1.8299e+08	3.69376e+08	4.01156e+08
78	M128T608	DL-Glutamate	128.033	608	147.053	16.4802	C5H9NO4	[M-H2O-H]-	C00302	Amino acids, peptides, and analogues	7.56602e+07	6.08091e+07	7.81141e+07	1.16501e+08	9.14343e+07
79	M247T102	D-Octopine	247.141	102.2	246.133	5.35729	C9H18N4O4	[M+H]+	C04137	Amino acids, peptides, and analogues	2.53815e+07	2.20849e+07	2.42934e+07	2.60258e+07	2.49986e+07
80	M133T172	D-Ornithine	133.098	171.8	132.09	4.68828	C5H12N2O2	[M+H]+	C00515	Amino acids, peptides, and analogues	1.34778e+06	3.04425e+06	2.92003e+06	1.74817e+06	3.52362e+06
81	M151T35	D-Ornithine hydrochloride	151.061	35.1	168.067	13.4647	C5H12N2O2. HCl	[M+H-H2O]+	C11320	Amino acids, peptides, and analogues	1.39977e+06	1.31375e+06	1.58969e+06	2.77379e+06	2.82293e+06
82	M164T791	D-Phenylalanine	164.069	791.4	165.079	12.1138	C9H11NO2	[M-H]-	C02265	Amino acids, peptides, and analogues	6.34557e+08	9.07506e+08	6.10846e+08	5.49305e+08	6.00165e+08
83	M114T665	D-Proline	114.055	664.6	115.063	13.362	C5H9NO2	[M-H]-	C00763	Amino acids, peptides, and analogues	1.41002e+07	1.97986e+07	3.52317e+07	2.69274e+07	3.74991e+07
84	M104T95	gamma-Aminobutyric acid	104.071	95	103.063	2.14846	C4H9NO2	[M+H]+	C00334	Amino acids, peptides, and analogues	5.92971e+08	6.01652e+08	4.56673e+08	7.36594e+08	5.51261e+08
85	M129T144	gamma-Amino-gamma-cyanobutanoate	129.067	143.9	128.059	6.38434	C5H8N2O2	[M+H]+	C05715	Amino acids, peptides, and analogues	5.44846e+06	6.03145e+06	3.65904e+06	5.38536e+06	4.79643e+06
86	M200T323	Gamma-glutamyl-L-putrescine	200.129	323.5	217.143	29.8099	C9H19N3O3	[M+H-H2O]+	C15699	Amino acids, peptides, and analogues	1.44073e+07	199760	303489	563801	2.41406e+06
87	M219T105	gamma-L-Glutamyl-D-alanine	219.098	104.6	218.09	1.93521	C8H14N2O5	[M+H]+	C03738	Amino acids, peptides, and analogues	3.57799e+07	3.98102e+07	4.87494e+07	4.00308e+07	4.99211e+07
88	M189T303	Glycylleucine	189.124	303.1	188.116	4.88568	C8H16N2O3	[M+H]+	C02155	Amino acids, peptides, and analogues	7.40417e+08	2.30407e+08	1.93372e+08	2.2669e+08	2.82464e+08
89	M175T32	Guanidinosuccinic acid	174.953	32.4	175.059	10.7927	C5H9N3O4	[M]-	C03139	Amino acids, peptides, and analogues	1.53907e+07	1.74477e+07	1.52736e+07	1.25534e+07	1.78369e+07
90	M172T107	Iminoarginine	172.096	107.1	172.096	0	C6H12N4O2	[M]-	C21026	Amino acids, peptides, and analogues	1.13484e+07	1.05731e+08	5.61707e+07	2.61016e+07	1.23243e+08
91	M327T93_2	L-Alanyl-gamma-D-glutamyl-L-lysine	327.175	93.2	346.185	26.2557	C14H26N4O6	[M-H2O-H]-	C21160	Amino acids, peptides, and analogues	6.38989e+07	6.50277e+07	6.30354e+07	6.24493e+07	6.20284e+07
92	M120T673	L-Allothreonine	120.066	673.3	119.058	3.3315	C4H9NO3	[M+H]+	C05519	Amino acids, peptides, and analogues	2.73092e+07	1.98793e+07	2.99122e+07	3.56445e+07	9.49971e+06
93	M173T91	L-Arginine	173.102	91.2	174.112	5.75975	C6H14N4O2	[M-H]-	C00062	Amino acids, peptides, and analogues	5.51561e+08	5.29324e+08	5.73493e+08	5.82519e+08	5.59803e+08
94	M116T936	L-Aspartate-semialdehyde	116.033	935.9	117.043	20.8902	C4H7NO3	[M-H]-	C00441	Amino acids, peptides, and analogues	3.45268e+06	9.7505e+06	3.55882e+06	1.42736e+07	1.39642e+07
95	M132T86	L-Aspartic acid	132.029	86	133.037	4.22659	C4H7NO4	[M-H]-	C00049	Amino acids, peptides, and analogues	1.14514e+08	7.22505e+08	3.83323e+08	5.44709e+08	2.36509e+08
96	M162T95	L-Carnitine	162.113	95.3	161.105	0.148045	C7H15NO3	[M+H]+	C00318	Amino acids, peptides, and analogues	1.99364e+08	1.44358e+08	1.83407e+08	1.82618e+08	1.38384e+08
97	M221T87	L-Cystathionine	221.058	87.5	222.067	8.70359	C7H14N2O4S	[M-H]-	C02291	Amino acids, peptides, and analogues	1.08146e+08	1.02601e+08	8.82374e+07	8.97364e+07	1.20829e+08
98	M196T145	L-Dopa	196.06	144.6	197.069	8.28318	C9H11NO4	[M-H]-	C00355	Amino acids, peptides, and analogues	4.01203e+07	1.13885e+07	9.88173e+06	8.6814e+06	8.4943e+07
99	M132T227	Leucine	132.102	226.6	131.095	1.04074	C6H13NO2	[M+H]+	C16439	Amino acids, peptides, and analogues	2.16573e+09	2.39476e+09	2.55408e+09	2.95048e+09	2.929e+09
100	M148T131	L-Glutamic acid	148.061	131.3	147.053	1.29112	C5H9NO4	[M+H]+	C00025	Amino acids, peptides, and analogues	1.40397e+08	1.40696e+08	1.62202e+08	1.23184e+08	1.50942e+08
101	M131T283	L-Glutamic gamma-semialdehyde	131.05	283.2	131.058	17.5335	C5H9NO3	[M]+	C01165	Amino acids, peptides, and analogues	1.63195e+07	1.76004e+07	2.58513e+07	3.15477e+07	6.0998e+07
102	M145T91	L-Glutamine	145.061	91.4	146.069	0.300588	C5H10N2O3	[M-H]-	C00064	Amino acids, peptides, and analogues	2.39942e+08	1.016e+09	8.98733e+08	8.41593e+08	1.02625e+09
103	M156T87	L-Histidine	156.077	86.8	155.07	0.0740514	C6H9N3O2	[M+H]+	C00135	Amino acids, peptides, and analogues	5.91087e+07	6.61839e+07	1.74324e+08	2.61514e+08	2.4886e+08
104	M180T357	L-Homophenylalanine	180.104	356.7	179.095	8.2812	C10H13NO2	[M+H]+	C17235	Amino acids, peptides, and analogues	1.79416e+07	1.5377e+07	8.15434e+06	7.36984e+06	9.84712e+06
105	M120T652	L-Homoserine	120.067	652.3	119.058	12.6929	C4H9NO3	[M+H]+	C00263	Amino acids, peptides, and analogues	1.53127e+07	7.77628e+06	1.14058e+07	1.13279e+07	1.70391e+07
106	M132T336	L-Isoleucine	132.102	335.7	131.095	0.0301319	C6H13NO2	[M+H]+	C00407	Amino acids, peptides, and analogues	8.5867e+07	6.26737e+07	7.01677e+07	6.34094e+07	6.22561e+07
107	M209T284	L-Kynurenine	209.093	284	208.085	5.37559	C10H12N2O3	[M+H]+	C00328	Amino acids, peptides, and analogues	6.00994e+06	6.50784e+06	5.67702e+06	7.20819e+06	9.02934e+06
108	M130T668	L-Leucine	130.084	667.9	131.095	14.7643	C6H13NO2	[M-H]-	C00123	Amino acids, peptides, and analogues	1.70094e+07	9.98809e+07	7.29078e+07	9.75851e+07	1.09493e+08
109	M147T93	L-Lysine	147.076	92.6	146.106	7.47496	C6H14N2O2	[M+H]+	C00047	Amino acids, peptides, and analogues	3.42861e+08	2.24108e+08	1.94143e+08	4.04482e+08	2.54431e+08
110	M149T763	L-Methionine	149.023	763.3	149.051	0.35403	C5H11NO2S	[M]+	C00073	Amino acids, peptides, and analogues	2.23835e+07	2.70284e+07	2.77355e+07	2.23972e+07	2.01917e+07
111	M229T102	L-N2-(2-Carboxyethyl)arginine	229.13	102.3	246.133	18.0425	C9H18N4O4	[M+H-H2O]+	C06655	Amino acids, peptides, and analogues	1.57024e+08	1.24888e+08	1.07404e+08	1.38406e+08	1.26369e+08
112	M116T178	L-Norvaline	116.069	178.2	117.079	13.7307	C5H11NO2	[M-H]-	C01826	Amino acids, peptides, and analogues	1.28584e+07	8.5466e+07	1.20024e+08	8.26562e+07	8.67712e+07
113	M166T284	L-Phenylalanine	166.087	283.6	165.079	5.44557	C9H11NO2	[M+H]+	C00079	Amino acids, peptides, and analogues	4.21325e+09	1.90295e+09	2.19017e+09	1.6588e+09	3.52139e+09
114	M115T282	L-Prolinamide	115.087	281.5	114.079	3.68417	C5H10N2O	[M+H]+	C19781	Amino acids, peptides, and analogues	4.942e+06	7.84318e+06	7.57234e+06	6.15717e+06	6.49243e+06
115	M116T102	L-Proline	116.071	102.2	115.063	0.206771	C5H9NO2	[M+H]+	C00148	Amino acids, peptides, and analogues	4.30566e+09	2.84934e+09	3.13505e+09	7.20141e+09	1.6498e+09
116	M106T115	L-Serine	106.051	115.2	105.043	6.81849	C3H7NO3	[M+H]+	C00065	Amino acids, peptides, and analogues	7.99457e+07	5.06503e+07	5.68625e+07	4.14277e+07	5.77902e+07
117	M189T91	L-Targinine	189.136	91.2	188.127	5.28721	C7H16N4O2	[M+H]+	C03884	Amino acids, peptides, and analogues	8.28078e+07	8.25713e+07	7.95217e+07	8.22388e+07	7.93945e+07
118	M173T145	L-Theanine	173.091	144.5	174.1	14.582	C7H14N2O3	[M-H]-	C01047	Amino acids, peptides, and analogues	6.88473e+07	5.58304e+07	5.4404e+07	5.59378e+07	5.6325e+07
119	M120T94	L-Threonine	120.066	93.9	119.058	2.22246	C4H9NO3	[M+H]+	C00188	Amino acids, peptides, and analogues	5.30661e+08	1.9384e+08	2.18307e+08	2.4203e+08	2.02691e+08
120	M182T228	L-Tyrosine	182.081	227.8	181.074	0.131809	C9H11NO3	[M+H]+	C00082	Amino acids, peptides, and analogues	1.20572e+08	3.05213e+09	5.01222e+09	5.39067e+09	3.4941e+09
121	M118T270	L-Valine	118.087	270.4	117.079	0.100414	C5H11NO2	[M+H]+	C00183	Amino acids, peptides, and analogues	1.20007e+08	1.14778e+08	1.48553e+08	1.12349e+08	1.24034e+08
122	M303T108	N(6)-[(Indol-3-yl)acetyl]-L-lysine	303.156	107.6	303.158	8.57638	C16H21N3O3	[M]+	C04211	Amino acids, peptides, and analogues	5.20394e+07	2.08143e+07	9.77499e+06	1.43568e+07	2.62026e+07
123	M233T106	N(omega)-Nitro-L-arginine methyl ester	233.114	106.2	233.112	3.73615	C7H15N5O4	[M]+	C04337	Amino acids, peptides, and analogues	7.08398e+07	3.95414e+07	3.83827e+07	2.93591e+07	1.91513e+07
124	M275T112	N2-Succinyl-L-arginine	275.136	111.9	274.128	3.35835	C10H18N4O5	[M+H]+	C03296	Amino acids, peptides, and analogues	1.39096e+07	2.0877e+07	9.42985e+06	1.64756e+07	1.81068e+07
125	M232T176	N2-Succinyl-L-ornithine	232.102	176.3	232.106	16.3718	C9H16N2O5	[M]+	C03415	Amino acids, peptides, and analogues	1.63292e+07	1.0797e+07	7.10573e+06	9.25579e+06	1.12951e+07
126	M204T431	N5-(L-1-Carboxyethyl)-L-ornithine	204.124	430.8	204.111	3.35672	C8H16N2O4	[M]+	C04210	Amino acids, peptides, and analogues	1.89655e+06	4.44964e+06	2.90464e+06	2.86017e+06	4.55447e+06
127	M277T93	N6-(L-1,3-Dicarboxypropyl)-L-lysine	277.14	92.5	276.132	3.69488	C11H20N2O6	[M+H]+	C00449	Amino acids, peptides, and analogues	4.15765e+07	2.87943e+07	8.77171e+07	5.05096e+07	7.60172e+07
128	M189T144	N6-Acetyl-L-lysine	189.124	144	188.116	2.15245	C8H16N2O3	[M+H]+	C02727	Amino acids, peptides, and analogues	3.6815e+07	5.48417e+07	3.76491e+07	6.57743e+07	5.25737e+07
129	M188T84	N-Acetylglutamic acid	188.055	84.1	189.064	4.05243	C7H11NO5	[M-H]-	C00624	Amino acids, peptides, and analogues	6.47651e+07	5.71192e+07	5.81675e+07	8.64728e+07	1.06882e+08
130	M174T427	N-Acetylleucine	174.114	427.3	173.105	11.0502	C8H15NO3	[M+H]+	C02710	Amino acids, peptides, and analogues	2.00345e+07	1.13613e+07	1.30486e+07	1.20414e+07	1.30273e+07
131	M208T454	N-Acetyl-L-phenylalanine	208.098	454	207.089	5.655	C11H13NO3	[M+H]+	C03519	Amino acids, peptides, and analogues	1.36486e+07	1.72755e+07	1.5433e+07	1.54757e+07	7.10322e+06
132	M188T330	N-Alpha-acetyllysine	188.072	329.7	188.116	5.13823	C8H16N2O3	[M]+	C12989	Amino acids, peptides, and analogues	9.49275e+09	1.42361e+09	9.96326e+08	8.55107e+08	1.35078e+09
133	M159T210	N-Methyl-2-oxoglutaramate	159.051	210.2	159.053	13.2031	C6H9NO4	[M]+	C03623	Amino acids, peptides, and analogues	2.4854e+06	2.20269e+06	2.98434e+06	3.98427e+06	2.61328e+07
134	M146T444	N-Methyl-D-aspartic acid	146.044	443.9	147.053	12.4894	C5H9NO4	[M-H]-	C12269	Amino acids, peptides, and analogues	8.09961e+06	5.23507e+06	6.38235e+06	5.33779e+06	5.85121e+06
135	M162T104	N-Methyl-L-glutamic acid	162.076	103.7	161.069	0.0158431	C6H11NO4	[M+H]+	C01046	Amino acids, peptides, and analogues	6.51694e+07	5.41861e+07	1.3495e+08	1.70161e+08	1.81987e+08
136	M162T188	O-Acetyl-L-homoserine	162.077	188	161.069	4.49905	C6H11NO4	[M+H]+	C01077	Amino acids, peptides, and analogues	6.08423e+07	1.13211e+07	1.26129e+07	1.64534e+07	1.0111e+07
137	M133T84	Ornithine	133.097	83.8	132.09	3.57635	C5H12N2O2	[M+H]+	C00077	Amino acids, peptides, and analogues	5.33307e+08	5.87714e+08	4.37069e+08	5.20125e+08	3.95121e+08
138	M192T308	Phenylacetylglycine	192.065	307.9	193.074	8.33051	C10H11NO3	[M-H]-	C05598	Amino acids, peptides, and analogues	2.43367e+06	9.87786e+06	7.34409e+06	5.24306e+06	5.74754e+06
139	M184T87	Phosphoserine	184	87.5	185.009	8.15217	C3H8NO6P	[M-H]-	C01005	Amino acids, peptides, and analogues	4.75284e+06	5.33025e+06	1.71715e+07	2.42454e+07	2.15934e+07
140	M130T94	Pipecolic acid	130.049	93.9	129.079	15.6611	C6H11NO2	[M+H]+	C00408	Amino acids, peptides, and analogues	1.69813e+08	1.86853e+08	1.60255e+08	1.79665e+08	1.83659e+08
141	M128T571	Pyroglutamic acid	128.034	571.3	129.043	3.66108	C5H7NO3	[M-H]-	C01879	Amino acids, peptides, and analogues	4.6387e+07	5.25624e+07	6.96297e+07	5.25433e+07	6.88188e+06
142	M130T523_1	Pyrrolidonecarboxylic acid	130.05	522.9	129.043	2.12227	C5H7NO3	[M+H]+	C02237	Amino acids, peptides, and analogues	2.09399e+07	6.473e+07	7.76417e+07	5.31999e+07	7.68163e+07
143	M130T851	Pyrroline hydroxycarboxylic acid	130.05	851.5	129.043	2.12227	C5H7NO3	[M+H]+	C04281	Amino acids, peptides, and analogues	1.10905e+07	3.49695e+07	6.78463e+06	2.0784e+07	8.61201e+06
144	M505T99	Raffinose	505.178	99.1	504.169	4.4024	C18H32O16	[M+H]+	C00492	Amino acids, peptides, and analogues	1.06759e+07	9.44571e+06	8.47257e+06	1.24666e+07	1.10173e+07
145	M183T36	Se-Methylselenocysteine	182.986	35.6	182.98	1.21924	C4H9NO2Se	[M]+	C05689	Amino acids, peptides, and analogues	6.77587e+06	8.81916e+06	9.0753e+06	1.3449e+07	1.0746e+07
146	M392T706	S-Hexyl-glutathione	392.187	706.2	391.178	4.65084	C16H29N3O6S	[M+H]+	C02886	Amino acids, peptides, and analogues	1.73452e+06	3.33099e+06	2.89165e+06	2.59276e+06	7.22067e+06
147	M124T91	Taurine	124.005	91	125.015	6.84224	C2H7NO3S	[M-H]-	C00245	Amino acids, peptides, and analogues	9.25383e+07	8.9527e+07	9.83916e+07	9.8148e+07	9.36647e+07
148	M196T295	Tyrosine methylester	196.098	294.9	195.089	6.53104	C10H13NO3	[M+H]+	C03404	Amino acids, peptides, and analogues	1.03826e+08	1.5754e+07	1.71536e+07	1.82154e+07	3.13874e+07
149	M176T134	Ureidosuccinic acid	176.056	134.2	176.043	3.03425	C5H8N2O5	[M]+	C00438	Amino acids, peptides, and analogues	850440	938916	1.02829e+06	2.49697e+06	1.59084e+06
150	M139T146	Urocanic acid	139.052	146.1	138.043	9.9787	C6H6N2O2	[M+H]+	C00785	Amino acids, peptides, and analogues	1.37786e+07	1.1498e+07	1.051e+07	1.80205e+07	1.26077e+07
151	M153T205_2	2',4'-Dihydroxyacetophenone	153.055	205.2	152.047	6.03703	C8H8O3	[M+H]+	C03663	Benzene and substituted derivatives	4.28375e+06	9.30927e+06	8.59832e+06	7.40867e+06	7.4612e+06
152	M139T686	4-Hydroxybenzoic acid	139.018	685.9	138.032	0.351411	C7H6O3	[M+H]+	C00156	Benzene and substituted derivatives	2.41961e+07	1.91597e+07	5.35519e+06	1.9277e+07	1.58595e+07
153	M234T82	Benzoylagmatine	234.146	82.1	234.148	8.5416	C12H18N4O	[M]+	C02253	Benzene and substituted derivatives	5.71276e+06	7.36756e+06	7.4293e+06	7.72423e+06	6.35928e+06
154	M111T962	Hydroquinone	111.045	962.5	110.037	5.61939	C6H6O2	[M+H]+	C00530	Benzene and substituted derivatives	2.19796e+06	2.27684e+06	1.69791e+06	2.40674e+06	2.42377e+06
155	M138T101	p-Aminobenzoic acid	138.055	100.6	137.048	3.11354	C7H7NO2	[M+H]+	C00568	Benzene and substituted derivatives	5.89167e+08	2.39706e+09	1.73383e+09	1.38221e+09	1.52079e+09
156	M120T44	Phenylacetaldehyde	120.057	44.4	120.058	3.53807	C8H8O	[M]+	C00601	Benzene and substituted derivatives	533943	88769.1	76648.4	77292.7	268061
157	M167T79	(2R)-2-Hydroxy-3-(phosphonatooxy)propanoate	166.973	78.6	185.993	6.64777	C3H7O7P	[M-H2O-H]-	C00197	Carbohydrates and derivatives	1.94208e+07	7.67159e+07	9.12122e+07	8.63015e+07	1.31244e+08
158	M160T144	1-Amino-1-deoxy-scyllo-inositol	160.06	143.9	179.079	8.18438	C6H13NO5	[M-H2O-H]-	C01214	Carbohydrates and derivatives	1.32485e+07	2.49646e+07	1.71093e+07	1.40082e+07	2.76866e+07
159	M155T530	2,3-Butanediol	155.107	529.7	154.012	5.12733	C4H10O2S2	[M+H]+	C00265	Carbohydrates and derivatives	572886	551719	452390	515120	424663
160	M196T258	2-Amino-2-deoxy-D-gluconate	196.083	258.1	195.074	7.77221	C6H13NO6	[M+H]+	C03752	Carbohydrates and derivatives	7.73752e+06	9.45915e+06	5.34486e+06	7.10854e+06	8.0181e+06
161	M147T547	6-Deoxy-L-galactose	147.065	547.4	164.069	24.7102	C6H12O5	[M+H-H2O]+	C01019	Carbohydrates and derivatives	4.66866e+07	3.21563e+07	3.59647e+07	3.52003e+07	3.94952e+07
162	M276T79	6-Phosphogluconic acid	276.019	78.6	276.025	21.0131	C6H13O10P	[M]-	C00345	Carbohydrates and derivatives	1.74216e+07	4.22896e+07	6.19057e+07	7.53108e+07	3.04022e+07
163	M323T106	Alpha-Lactose	323.097	106.3	342.116	1.88798	C12H22O11	[M-H2O-H]-	C00243	Carbohydrates and derivatives	1.79537e+07	3.84559e+06	2.2169e+07	1.88508e+07	5.38399e+07
164	M180T214	beta-D-Glucosamine	180.089	213.6	179.079	10.1284	C6H13NO5	[M+H]+	C08349	Carbohydrates and derivatives	9.39994e+08	7.65121e+08	8.27643e+08	9.58603e+08	2.35257e+09
165	M357T87	Cellobionate	357.101	87.3	358.111	7.90806	C12H22O12	[M-H]-	C20888	Carbohydrates and derivatives	1.31668e+08	2.60055e+07	2.32854e+07	1.87405e+07	2.50909e+07
166	M325T99	Cellobiose	325.113	99.2	342.116	12.408	C12H22O11	[M+H-H2O]+	C00185	Carbohydrates and derivatives	8.0583e+07	5.3617e+07	7.1274e+07	4.87372e+07	4.57114e+07
167	M159T979	D-2,3-Diketo 4-deoxy-epi-inositol	159.028	979.2	160.037	13.9848	C6H8O5	[M-H]-	C06891	Carbohydrates and derivatives	5.93668e+06	1.31401e+06	1.99791e+06	2.04779e+06	3.70578e+06
168	M151T131	D-Arabitol	151.061	131.2	152.069	1.98595	C5H12O5	[M-H]-	C01904	Carbohydrates and derivatives	2.26969e+07	4.63235e+07	2.82007e+07	2.96172e+07	2.92503e+07
169	M180T932	D-Fructose	180.088	932.3	180.063	6.4589	C6H12O6	[M]+	C00095	Carbohydrates and derivatives	1.35241e+07	1.06239e+07	9.98624e+06	2.20427e+07	2.76808e+07
170	M193T950	D-Glucuronic acid	193.033	949.6	194.043	14.3844	C6H10O7	[M-H]-	C00191	Carbohydrates and derivatives	3.86394e+06	3.43237e+06	2.27796e+06	2.71631e+06	6.3091e+06
171	M151T926	D-Lyxose	151.036	926	150.053	5.46374	C5H10O5	[M+H]+	C00476	Carbohydrates and derivatives	1.44475e+07	7.53072e+06	5.7861e+06	5.4785e+06	5.07775e+06
172	M180T156	D-Mannose	180.065	155.8	180.063	9.99638	C6H12O6	[M]-	C00159	Carbohydrates and derivatives	9.33418e+08	1.67809e+09	1.47701e+09	2.85755e+09	2.78803e+09
173	M161T986	D-Sorbose	161.043	986.2	180.063	12.481	C6H12O6	[M-H2O-H]-	C00764	Carbohydrates and derivatives	4.94634e+06	6.49469e+06	7.78066e+06	7.72895e+06	1.8888e+07
174	M151T936	D-Xylitol	151.059	935.9	152.069	5.01866	C5H12O5	[M-H]-	C00379	Carbohydrates and derivatives	4.3096e+06	8.49268e+06	6.98868e+06	5.08988e+06	4.08852e+06
175	M147T925	D-Xylonate	147.028	925.3	166.048	8.90979	C5H10O6	[M-H2O-H]-	C00502	Carbohydrates and derivatives	9.99094e+06	1.04974e+07	9.7973e+06	1.06219e+07	8.70423e+06
176	M149T90	D-Xylose	149.044	90	150.053	6.51435	C5H10O5	[M-H]-	C00181	Carbohydrates and derivatives	4.61718e+06	4.32492e+07	2.47365e+07	2.6526e+07	3.62426e+07
177	M121T264	Erythritol	121.027	263.5	122.058	9.46564	C4H10O4	[M-H]-	C00503	Carbohydrates and derivatives	1.32851e+07	2.88359e+07	5.17707e+07	4.51499e+07	5.05992e+07
178	M340T76	Fructose 1,6-bisphosphate	339.99	76.3	339.996	17.3534	C6H14O12P2	[M]-	C00354	Carbohydrates and derivatives	3.48045e+06	3.57786e+06	2.90912e+06	3.29271e+06	7.94741e+06
179	M261T88	Fructose 1-phosphate	261.031	88.3	260.03	22.1276	C6H13O9P	[M+H]+	C01094	Carbohydrates and derivatives	3.73002e+06	1.09837e+07	1.17907e+07	1.53988e+07	5.54062e+06
180	M161T796	Fructose-1P	161.043	795.9	180.063	13.7231	C6H12O6	[M-H2O-H]-	C10906	Carbohydrates and derivatives	6.86478e+07	3.88871e+08	3.64193e+08	3.58751e+08	5.19841e+08
181	M181T218	Galactitol	181.067	218.1	182.079	27.7467	C6H14O6	[M-H]-	C01697	Carbohydrates and derivatives	5.39867e+08	2.18626e+09	2.37665e+09	2.47517e+09	2.93139e+09
182	M195T87	Gluconic acid	195.049	87.4	196.058	6.26446	C6H12O7	[M-H]-	C00257	Carbohydrates and derivatives	1.12369e+09	1.96798e+09	1.75905e+09	1.88182e+09	1.72218e+09
183	M159T608	Gluconolactone	159.027	608.3	178.048	12.6392	C6H10O6	[M-H2O-H]-	C00198	Carbohydrates and derivatives	1.64651e+06	1.65304e+06	2.16389e+06	1.40611e+06	1.69775e+06
184	M259T83	Glucose 6-phosphate	259.021	83.3	260.03	5.56915	C6H13O9P	[M-H]-	C00092	Carbohydrates and derivatives	6.94932e+08	2.89483e+07	3.57888e+07	3.99328e+07	7.79881e+07
185	M105T88	Glyceric acid	105.018	87.8	106.027	4.21548	C3H6O4	[M-H]-	C00258	Carbohydrates and derivatives	6.14354e+07	1.74861e+07	2.44809e+07	3.76963e+07	8.25984e+07
186	M177T934	Gulonic acid	177.039	934.3	196.058	6.26981	C6H12O7	[M-H2O-H]-	C00800	Carbohydrates and derivatives	5.00127e+06	1.10722e+07	1.31731e+07	1.4482e+07	1.70546e+07
187	M178T927	L-Gulonolactone	178.049	926.7	178.048	8.98636	C6H10O6	[M]-	C01040	Carbohydrates and derivatives	7.17971e+06	7.12739e+06	6.17972e+06	6.31103e+06	3.93342e+06
188	M179T604	L-Gulose	179.054	604.5	180.063	12.8453	C6H12O6	[M-H]-	C15923	Carbohydrates and derivatives	6.97448e+06	7.832e+06	7.54557e+06	6.17897e+06	1.97679e+07
189	M182T341	L-Iditol	182.081	340.7	182.079	13.1809	C6H14O6	[M]+	C01507	Carbohydrates and derivatives	2.70353e+07	3.13707e+07	2.35757e+07	2.49283e+07	2.19011e+07
190	M665T228	Maltotetraose	665.207	228.4	666.222	11.1244	C24H42O21	[M-H]-	C02052	Carbohydrates and derivatives	102228	1.02224e+06	1.22851e+06	1.69093e+06	944703
191	M181T136	Mannitol	181.067	136.2	182.079	21.131	C6H14O6	[M-H]-	C00392	Carbohydrates and derivatives	6.89492e+09	5.83745e+09	6.70089e+09	7.36811e+09	5.90563e+09
192	M323T928	Melibiose	323.097	928.4	342.116	2.50698	C12H22O11	[M-H2O-H]-	C05400	Carbohydrates and derivatives	2.09797e+06	3.05783e+06	1.25183e+07	5.4505e+06	8.96319e+06
193	M193T106_2	Methyl beta-D-galactoside	193.069	106.2	194.079	9.31866	C7H14O6	[M-H]-	C03619	Carbohydrates and derivatives	6.59252e+07	3.71553e+08	4.8848e+08	3.861e+08	5.52045e+08
194	M161T559	myo-Inositol	161.043	559.2	180.063	14.344	C6H12O6	[M-H2O-H]-	C00137	Carbohydrates and derivatives	7.24815e+06	1.31559e+07	2.47745e+07	2.65173e+07	1.34979e+07
195	M204T150	N-Acetyl-D-glucosamine	204.088	150.1	221.09	25.6458	C8H15NO6	[M+H-H2O]+	C00140	Carbohydrates and derivatives	1.73361e+08	1.7714e+08	1.39946e+08	1.07541e+08	1.53329e+08
196	M220T100	N-Acetylmannosamine	220.081	100.2	221.09	4.33795	C8H15NO6	[M-H]-	C00645	Carbohydrates and derivatives	3.0911e+08	5.53587e+07	6.22355e+07	5.11722e+07	1.03803e+08
197	M389T74	Phosphoribosyl pyrophosphate	388.942	74	389.952	6.42769	C5H13O14P3	[M-H]-	C00119	Carbohydrates and derivatives	1.80899e+07	2.72155e+06	1.49188e+06	1.04884e+06	8.5001e+06
198	M133T512	Ribitol	133.049	512.4	152.069	11.3492	C5H12O5	[M-H2O-H]-	C00474	Carbohydrates and derivatives	5.26317e+07	5.20195e+07	7.44198e+07	1.58141e+07	1.43621e+07
199	M309T724	Ribose 1,5-bisphosphate	309.171	723.9	309.986	10.7814	C5H12O11P2	[M-H]-	C01151	Carbohydrates and derivatives	2.41382e+08	2.65452e+07	2.79158e+07	1.77844e+07	2.59154e+07
200	M181T390	Sorbitol	181.067	389.8	182.079	27.7042	C6H14O6	[M-H]-	C00794	Carbohydrates and derivatives	1.22365e+09	1.16042e+09	7.32181e+08	1.06928e+09	6.39449e+08
201	M291T215	trans-Cinnamoyl beta-D-glucoside	291.082	214.5	310.105	15.4937	C15H18O7	[M-H2O-H]-	C04164	Carbohydrates and derivatives	847359	4.3111e+06	3.25304e+06	3.0253e+06	1.85728e+06
202	M146T773	(S)-5-Amino-3-oxohexanoate	146.082	772.8	145.074	5.82234	C6H11NO3	[M+H]+	C03656	Fatty acids and derivatives	1.27633e+06	1.47515e+06	3.65121e+06	3.50097e+06	5.3912e+06
203	M187T426	10-Hydroxydecanoic acid	187.132	426.2	188.141	4.88661	C10H20O3	[M-H]-	C02774	Fatty acids and derivatives	3.7805e+07	5.2521e+07	4.89385e+07	4.53686e+07	4.6301e+07
204	M314T695	12,13-DHOME	314.241	695.4	314.246	15.5931	C18H34O4	[M]-	C14829	Fatty acids and derivatives	1.97164e+07	4.72621e+07	4.1132e+07	5.05522e+07	5.64236e+07
205	M215T458	12-Hydroxydodecanoic acid	215.081	458.5	216.173	2.54424	C12H24O3	[M-H]-	C08317	Fatty acids and derivatives	2.04534e+07	2.95581e+07	2.61516e+07	2.2773e+07	2.33045e+07
206	M311T688	13-L-Hydroperoxylinoleic acid	311.221	688.1	312.23	5.14104	C18H32O4	[M-H]-	C04717	Fatty acids and derivatives	115688	1.66601e+07	1.68173e+07	1.83453e+07	1.64889e+07
207	M315T751	15-Deoxy-d-12,14-PGJ2	315.195	751.2	316.204	4.20057	C20H28O3	[M-H]-	C14717	Fatty acids and derivatives	7.11233e+06	6.46883e+06	1.35043e+07	8.74989e+06	1.20205e+07
208	M272T771	16-Hydroxy hexadecanoic acid	272.23	770.8	272.235	20.2035	C16H32O3	[M]-	C18218	Fatty acids and derivatives	3.11379e+06	4.13915e+07	8.46763e+07	6.36679e+07	1.17007e+08
209	M270T785	16-Oxopalmitate	270.214	785	270.219	19.6137	C16H30O3	[M]-	C19614	Fatty acids and derivatives	2.99925e+07	3.082e+07	4.3248e+07	3.93824e+07	2.98171e+07
210	M113T938	2-Heptanone	112.983	938.2	114.105	3.0466	C7H14O	[M-H]-	C08380	Fatty acids and derivatives	3.14638e+06	6.4991e+06	7.02266e+06	8.1232e+06	8.00224e+06
211	M104T148	2-Hydroxybutyric acid	104.054	148.4	104.047	6.35949	C4H8O3	[M]+	C05984	Fatty acids and derivatives	1.90518e+07	2.83176e+07	1.92198e+07	1.72785e+07	2.11654e+07
212	M175T128	2-Isopropylmalic acid	175.059	128.1	176.069	13.7097	C7H12O5	[M-H]-	C02504	Fatty acids and derivatives	3.1576e+09	5.21134e+08	7.15302e+08	6.04504e+08	6.08951e+08
213	M149T412	2-Oxo-4-methylthiobutanoic acid	149.024	411.8	148.019	0.00251994	C5H8O3S	[M+H]+	C01180	Fatty acids and derivatives	1.26095e+07	1.71861e+07	1.19082e+07	1.12901e+07	1.05615e+07
214	M161T84	3-Hydroxymethylglutaric acid	161.045	84.1	162.053	0.310132	C6H10O5	[M-H]-	C03761	Fatty acids and derivatives	1.56999e+08	1.35919e+08	1.31392e+08	1.27975e+08	1.67181e+08
215	M337T783	5,6-DHET	337.237	783.2	338.246	5.3375	C20H34O4	[M-H]-	C14772	Fatty acids and derivatives	4.97984e+06	4.28056e+07	4.13625e+07	4.7014e+07	4.2632e+07
216	M158T239	5-Acetamidovalerate	158.08	239.5	159.089	16.599	C7H13NO3	[M-H]-	C03087	Fatty acids and derivatives	7.17778e+08	5.09402e+08	4.52915e+08	5.17355e+08	4.53035e+08
217	M131T236	5-Amino-2-oxopentanoic acid	131.071	235.8	131.058	7.247	C5H9NO3	[M]+	C01110	Fatty acids and derivatives	1.43409e+07	2.35162e+07	1.32802e+07	2.01901e+07	1.88208e+07
218	M132T330	6-Hydroxyhexanoic acid	132.082	329.6	132.079	3.2044	C6H12O3	[M]+	C06103	Fatty acids and derivatives	4.21465e+07	3.60945e+07	5.16145e+07	5.5463e+07	5.31183e+07
219	M189T130	7,8-Diaminononanoate	189.161	129.9	188.153	2.14855	C9H20N2O2	[M+H]+	C01037	Fatty acids and derivatives	3.41222e+06	4.93841e+06	3.8989e+06	4.64947e+06	4.95249e+06
220	M312T697	9(S)-HPODE	312.225	697.4	312.23	17.2949	C18H32O4	[M]-	C14827	Fatty acids and derivatives	4.6575e+06	8.21363e+06	8.75321e+06	7.43017e+06	9.26287e+06
221	M313T696	9,10-DHOME	313.237	695.5	314.246	4.78871	C18H34O4	[M-H]-	C14828	Fatty acids and derivatives	4.60706e+07	2.93606e+08	3.94598e+08	1.93885e+08	5.31528e+07
222	M294T798	9-OxoODE	294.214	797.6	294.219	19.3737	C18H30O3	[M]-	C14766	Fatty acids and derivatives	699351	6.98041e+08	5.60235e+08	6.751e+08	1.16335e+09
223	M295T775	Alpha-dimorphecolic acid	295.226	775.2	296.235	6.17832	C18H32O3	[M-H]-	C14767	Fatty acids and derivatives	1.22607e+09	1.73631e+09	1.29012e+09	1.58323e+09	2.02673e+09
224	M311T767	Arachidic acid	311.168	767.4	312.303	2.23672	C20H40O2	[M-H]-	C06425	Fatty acids and derivatives	1.18614e+06	1.41725e+06	6.8677e+06	3.48147e+06	4.65866e+06
225	M188T411	Azelaic acid	188.129	411	188.105	5.47428	C9H16O4	[M]+	C08261	Fatty acids and derivatives	2.19908e+06	5.69559e+06	4.04893e+06	5.80109e+06	5.53619e+06
226	M279T922	Bovinic acid	279.231	921.7	280.24	6.89035	C18H32O2	[M-H]-	C04056	Fatty acids and derivatives	4.75642e+08	7.81381e+08	8.79604e+08	8.68358e+08	2.54085e+08
227	M171T728	Capric acid	171.137	727.7	172.146	10.6581	C10H20O2	[M-H]-	C01571	Fatty acids and derivatives	1.65767e+07	1.96113e+07	2.79187e+07	2.2873e+07	2.90637e+07
228	M148T936	Citramalic acid	148.04	935.8	148.037	21.6157	C5H8O5	[M]-	C00815	Fatty acids and derivatives	9.79469e+06	7.45662e+06	1.21742e+07	2.4878e+06	4.81442e+06
229	M200T959	Dodecanoic acid	199.988	959	200.178	4.08335	C12H24O2	[M]+	C02679	Fatty acids and derivatives	2.39206e+07	1.08262e+07	1.0138e+07	1.22589e+07	2.11694e+07
230	M337T764	Erucic acid	337.203	764.4	338.318	8.34459	C22H42O2	[M-H]-	C08316	Fatty acids and derivatives	2.70546e+06	8.62399e+06	1.26904e+07	7.48885e+06	8.98127e+06
231	M101T52	Ethylmethylacetic acid	101.023	51.6	102.068	6.1001	C5H10O2	[M-H]-	C18319	Fatty acids and derivatives	4.76831e+06	3.51174e+06	2.81014e+06	5.03904e+06	4.61445e+06
232	M113T237	Heptanoic acid	113.061	237	130.099	6.40094	C7H14O2	[M+H-H2O]+	C17714	Fatty acids and derivatives	3.55678e+07	7.41801e+07	5.13491e+07	6.37644e+07	6.56913e+07
233	M102T489	Isovaleric acid	102.035	488.6	102.068	6.31976	C5H10O2	[M]+	C08262	Fatty acids and derivatives	2.17342e+07	1.40774e+07	1.52761e+07	1.1991e+07	2.01884e+07
234	M209T429	Jasmonic acid	209.117	428.8	210.126	7.65123	C12H18O3	[M-H]-	C08491	Fatty acids and derivatives	1.29233e+07	9.05412e+06	7.32844e+06	1.1243e+07	1.92335e+07
235	M147T943	L-2-Hydroxyglutaric acid	147.028	942.7	148.037	13.7661	C5H8O5	[M-H]-	C03196	Fatty acids and derivatives	6.41811e+06	1.25375e+07	6.13165e+06	1.1771e+07	1.25639e+07
236	M280T848	Linoleic acid	280.235	847.6	280.24	18.9127	C18H32O2	[M]-	C01595	Fatty acids and derivatives	3.71228e+07	1.01297e+07	7.95662e+07	2.59207e+07	3.75326e+06
237	M205T828	Methyl jasmonate	205.158	827.8	224.141	6.4725	C13H20O3	[M-H2O-H]-	C11512	Fatty acids and derivatives	1.26627e+06	8.34039e+06	8.34565e+06	6.91426e+06	8.75994e+06
238	M228T880	Myristic acid	228.203	880.1	228.209	6.59492	C14H28O2	[M]-	C06424	Fatty acids and derivatives	1.33243e+07	1.29774e+07	1.19817e+07	1.29412e+07	1.22711e+07
239	M204T131	O-Acetylcarnitine	204.124	131.4	204.124	0.489899	C9H18NO4	[M]+	C02571	Fatty acids and derivatives	5.67613e+07	7.83142e+07	5.10556e+07	7.05243e+07	7.36684e+07
240	M255T798	Palmitic acid	255.232	797.6	256.24	4.05709	C16H32O2	[M-H]-	C00249	Fatty acids and derivatives	6.59823e+08	7.60234e+08	9.29462e+08	8.38178e+08	8.16601e+08
241	M157T209	Pelargonic acid	157.049	208.6	158.131	6.35393	C9H18O2	[M-H]-	C01601	Fatty acids and derivatives	3.7492e+07	3.3844e+07	4.75122e+07	4.80782e+07	2.81772e+07
242	M241T913	Pentadecanoic acid	241.216	913.3	242.225	7.06505	C15H30O2	[M-H]-	C16537	Fatty acids and derivatives	3.58642e+07	2.3519e+07	1.98458e+07	1.93296e+07	1.80002e+07
243	M335T561	PGA1	335.221	561.3	336.23	5.7395	C20H32O4	[M-H]-	C04685	Fatty acids and derivatives	8.21513e+06	784987	782375	3.74115e+06	5.97397e+06
244	M218T252	Propionylcarnitine	218.139	252.2	217.131	3.74032	C10H19NO4	[M+H]+	C03017	Fatty acids and derivatives	3.12661e+07	3.76448e+07	3.4315e+07	4.05216e+07	4.58374e+07
245	M265T699	Stearic acid	265.146	698.5	284.272	6.60006	C18H36O2	[M-H2O-H]-	C01530	Fatty acids and derivatives	705179	1.17537e+08	1.83704e+08	9.3813e+07	1.02157e+08
246	M173T205	Suberic acid	173.08	205.1	174.089	2.29837	C8H14O4	[M-H]-	C08278	Fatty acids and derivatives	3.35585e+07	3.76493e+07	1.66651e+07	1.95394e+07	3.431e+07
247	M101T934	Succinic acid semialdehyde	101.023	934	102.032	18.055	C4H6O3	[M-H]-	C00232	Fatty acids and derivatives	7.12667e+07	3.87675e+07	4.45416e+07	4.7818e+07	6.43293e+07
248	M143T172	trans-trans-Muconic acid	143.034	172	142.027	0.0162692	C6H6O4	[M+H]+	C02480	Fatty acids and derivatives	1.60016e+07	2.02827e+07	1.81136e+07	1.90978e+07	2.35663e+07
249	M213T827	Tridecanoic acid	213.184	827.4	214.193	5.21481	C13H26O2	[M-H]-	C17076	Fatty acids and derivatives	4.34164e+07	7.66992e+07	7.39425e+07	6.32455e+07	6.7681e+07
250	M185T774	Undecanoic acid	185.153	773.8	186.162	8.6628	C11H22O2	[M-H]-	C17715	Fatty acids and derivatives	2.21562e+07	9.43722e+07	7.96623e+07	6.03101e+07	6.56067e+07
251	M102T626	Valeric acid	102.034	625.7	102.068	2.61585	C5H10O2	[M]+	C00803	Fatty acids and derivatives	2.11571e+07	1.28256e+07	2.68313e+07	5.02546e+07	1.79145e+07
252	M267T697_2	Formononetin	267.195	697.3	268.074	13.1389	C16H12O4	[M-H]-	C00858	Flavonoids	2.51376e+06	1.69378e+07	1.58412e+07	1.68309e+07	1.79514e+07
253	M283T305	Glycitein	283.056	304.7	284.068	17.6643	C16H12O5	[M-H]-	C14536	Flavonoids	1.85079e+07	1.41489e+06	2.61044e+06	979206	8.84819e+06
254	M174T278	1H-Indole-3-acetamide	174.054	278.2	174.079	3.61958	C10H10N2O	[M]-	C02693	Indoles and derivatives	4.23108e+06	3.4191e+06	2.2097e+06	2.13656e+06	1.27174e+07
255	M192T418	5-Hydroxyindoleacetic acid	192.066	418.4	191.058	4.81084	C10H9NO3	[M+H]+	C05635	Indoles and derivatives	1.2596e+07	4.50324e+06	4.68306e+06	5.83091e+06	3.69268e+06
256	M206T472	Indolelactic acid	206.082	472	205.074	5.33767	C11H11NO3	[M+H]+	C02043	Indoles and derivatives	2.67666e+07	1.85523e+06	4.13714e+06	1.4972e+06	3.61312e+06
257	M199T817	N-Acetylserotonin	199.169	816.7	218.106	2.86324	C12H14N2O2	[M-H2O-H]-	C00978	Indoles and derivatives	2.47156e+07	2.91219e+07	2.64869e+07	1.70881e+07	5.58632e+06
258	M162T454	Tryptophanol	162.093	454	161.084	11.5098	C10H11NO	[M+H]+	C00955	Indoles and derivatives	4.6311e+06	6.11463e+06	5.79989e+06	3.27382e+06	7.04883e+06
259	M128T459	(R)-5,6-Dihydrothymine	128.071	459.4	128.059	0.479667	C5H8N2O2	[M]+	C21028	Nucleotides, nucleosides, and derivatives	6.15707e+06	5.63977e+06	6.45368e+06	5.47284e+06	5.03649e+06
260	M252T248	2'-Deoxyadenosine	252.11	247.8	251.102	4.45836	C10H13N5O3	[M+H]+	C00559	Nucleotides, nucleosides, and derivatives	3.32571e+09	6.54928e+09	4.48049e+09	4.89293e+09	5.3467e+09
261	M282T263	2'-O-Methyladenosine	282.121	262.5		4.96241	C11H16N5O7P(C5H8O6PR)n(C5H8O6PR)n	[M+H]+	C04779	Nucleotides, nucleosides, and derivatives	2.21818e+07	2.42155e+07	2.28388e+07	2.38272e+07	2.31267e+07
262	M149T524	3-Methyladenine	149.023	524	149.07	2.10338	C6H7N5	[M]+	C00913	Nucleotides, nucleosides, and derivatives	5.65394e+07	2.49029e+07	2.28454e+07	2.1365e+07	2.8201e+07
263	M182T285	4-Pyridoxic acid	182.043	285.1	183.053	14.2823	C8H9NO4	[M-H]-	C00847	Nucleotides, nucleosides, and derivatives	1.36647e+09	1.41829e+09	1.14697e+09	9.09414e+08	9.56336e+08
264	M252T696	5'-Deoxyadenosine	252.107	695.9	251.102	7.83794	C10H13N5O3	[M+H]+	C05198	Nucleotides, nucleosides, and derivatives	4.24454e+06	8.78546e+06	8.02659e+06	6.52155e+06	5.61956e+06
265	M297T840	5'-Methylthioadenosine	297.242	839.7	297.09	4.6349	C11H15N5O3S	[M]-	C00170	Nucleotides, nucleosides, and derivatives	1.48585e+08	2.67346e+08	2.28166e+08	2.51752e+08	2.31399e+08
266	M249T223	5'-Oxoinosine	249.055	223.5	266.065	10.3028	C10H10N4O5	[M+H-H2O]+	C01993	Nucleotides, nucleosides, and derivatives	1.1746e+07	1.61071e+07	1.43173e+07	1.08361e+07	3.11644e+06
267	M150T185	7-Methyladenine	150.078	184.5	149.07	2.63486	C6H7N5	[M+H]+	C02241	Nucleotides, nucleosides, and derivatives	1.34129e+06	1.52153e+06	822404	1.24556e+06	579942
268	M136T105	Adenine	136.062	105	135.054	0	C5H5N5	[M+H]+	C00147	Nucleotides, nucleosides, and derivatives	1.32906e+08	1.37311e+08	1.29696e+08	1.04269e+08	8.16376e+07
269	M266T278	Adenosine	266.088	278.5	267.097	5.63723	C10H13N5O4	[M-H]-	C00212	Nucleotides, nucleosides, and derivatives	5.08132e+08	5.39243e+07	1.20945e+08	1.26359e+08	1.96322e+08
270	M426T101	ADP	426.019	101.5	427.029	6.73597	C10H15N5O10P2	[M-H]-	C00008	Nucleotides, nucleosides, and derivatives	4.5574e+06	1.55684e+08	1.63554e+08	1.74889e+08	1.7752e+08
271	M348T146	AMP	348.07	145.5	347.063	0.505645	C10H14N5O7P	[M+H]+	C00020	Nucleotides, nucleosides, and derivatives	4.46348e+08	6.13416e+08	6.76388e+08	1.1064e+09	1.99953e+08
272	M324T105	CMP	324.06	105	323.052	0.816099	C9H14N3O8P	[M+H]+	C00055	Nucleotides, nucleosides, and derivatives	5.19887e+06	2.29094e+07	1.54608e+07	1.3992e+07	1.35292e+07
273	M344T227	Cyclic GMP	344.038	227	345.047	5.30174	C10H12N5O7P	[M-H]-	C00942	Nucleotides, nucleosides, and derivatives	2.29555e+07	3.41622e+07	3.4619e+07	3.71756e+07	3.75374e+07
274	M242T161	Cytidine	242.077	160.9	243.085	5.8824	C9H13N3O5	[M-H]-	C00475	Nucleotides, nucleosides, and derivatives	987531	8.04568e+06	1.07027e+07	8.62693e+06	3.10351e+07
275	M128T508	D-1-Piperideine-2-carboxylic acid	128.072	508	127.063	5.72719	C6H9NO2	[M+H]+	C04092	Nucleotides, nucleosides, and derivatives	6.39853e+06	4.07878e+06	6.96812e+06	1.04541e+07	9.38311e+06
276	M330T219	dAMP	330.06	219.3	331.068	3.63571	C10H14N5O6P	[M-H]-	C00360	Nucleotides, nucleosides, and derivatives	4.53449e+07	3.60632e+06	2.41752e+06	2.84333e+06	5.30886e+06
277	M253T414	Deoxyinosine	253.087	414.5	252.086	24.7972	C10H12N4O4	[M+H]+	C05512	Nucleotides, nucleosides, and derivatives	1.00158e+06	1.08367e+06	962644	985571	921444
278	M227T885	Deoxyuridine	227.071	885.3	228.075	17.5099	C9H12N2O5	[M-H]-	C00526	Nucleotides, nucleosides, and derivatives	9.99627e+07	1.07132e+08	1.06862e+08	1.08068e+08	1.09106e+08
279	M346T106	dGMP	346.054	106	347.063	1.69669	C10H14N5O7P	[M-H]-	C00362	Nucleotides, nucleosides, and derivatives	9.96245e+07	8.21061e+07	4.00091e+08	3.85003e+08	1.73255e+08
280	M128T35	Dihydrothymine	128.071	35	128.059	2.48669	C5H8N2O2	[M]+	C00906	Nucleotides, nucleosides, and derivatives	2.18483e+06	2.38282e+06	1.81361e+06	2.73779e+06	2.01063e+06
281	M113T984	Dihydrouracil	112.984	984.5	114.043	0.0488349	C4H6N2O2	[M-H]-	C00429	Nucleotides, nucleosides, and derivatives	414317	270314	394565	174112	9.16511e+06
282	M289T84	dUMP	289.031	84	308.041	27.9901	C9H13N2O8P	[M-H2O-H]-	C00365	Nucleotides, nucleosides, and derivatives	3.91185e+07	3.26269e+07	3.30446e+07	2.76218e+07	2.60368e+07
283	M444T166	GDP	444.032	165.5	443.024	1.63051	C10H15N5O11P2	[M+H]+	C00035	Nucleotides, nucleosides, and derivatives	1.58663e+07	3.49926e+07	5.80811e+06	4.40657e+07	2.87745e+07
284	M362T209	GMP	362.049	209.3	363.058	4.6955	C10H14N5O8P	[M-H]-	C00144	Nucleotides, nucleosides, and derivatives	276309	5.71288e+06	3.43469e+06	4.14511e+06	464532
285	M150T185	Guanine	150.04	184.7	151.049	12.1567	C5H5N5O	[M-H]-	C00242	Nucleotides, nucleosides, and derivatives	1.3118e+07	1.75894e+07	5.86741e+07	1.59123e+07	2.70002e+07
286	M284T245	Guanosine	284.102	244.8	283.092	11.0578	C10H13N5O5	[M+H]+	C00387	Nucleotides, nucleosides, and derivatives	8.40778e+06	1.26495e+07	7.09112e+07	3.81253e+07	2.13662e+08
287	M135T164	Hypoxanthine	135.029	164.3	136.038	5.91055	C5H4N4O	[M-H]-	C00262	Nucleotides, nucleosides, and derivatives	5.81749e+07	2.60599e+07	2.59916e+07	1.94038e+07	3.47193e+07
288	M267T247	Inosine	267.072	246.5	268.081	6.36533	C10H12N4O5	[M-H]-	C00294	Nucleotides, nucleosides, and derivatives	3.9476e+08	4.36362e+08	2.80139e+08	3.15497e+08	1.5422e+08
289	M664T230	NADH	664.113	229.7	665.125	6.4748	C21H29N7O14P2	[M-H]-	C00004	Nucleotides, nucleosides, and derivatives	5.20415e+06	2.91866e+07	3.07249e+07	2.63799e+07	3.04191e+07
290	M223T900	Thymidine	223.027	899.9	242.09	4.44961	C10H14N2O5	[M-H2O-H]-	C00214	Nucleotides, nucleosides, and derivatives	2.59806e+06	6.35185e+06	7.04054e+06	5.02274e+06	8.10063e+06
291	M126T39	Thymine	125.987	38.7	126.043	3.03821	C5H6N2O2	[M]+	C00178	Nucleotides, nucleosides, and derivatives	7.99515e+06	5.66824e+06	5.58347e+06	6.19657e+06	5.65601e+06
292	M620T79_1	UDP-N-acetyl-D-galactosaminuronic acid	620.046	79.3	621.061	12.6183	C17H25N3O18P2	[M-H]-	C13952	Nucleotides, nucleosides, and derivatives	9.06708e+06	3.07425e+06	2.92184e+07	1.43605e+07	5.10276e+07
293	M325T139	UMP	325.044	138.7	324.036	3.76564	C9H13N2O9P	[M+H]+	C00105	Nucleotides, nucleosides, and derivatives	2.03578e+07	4.76379e+06	1.18266e+07	1.21539e+07	1.09072e+07
294	M113T148	Uracil	113.035	147.6	112.027	3.63408	C4H4N2O2	[M+H]+	C00106	Nucleotides, nucleosides, and derivatives	3.2053e+07	3.9757e+07	4.30922e+07	4.41364e+07	4.02485e+07
295	M167T103	Uric acid	167.019	102.8	168.028	6.73249	C5H4N4O3	[M-H]-	C00366	Nucleotides, nucleosides, and derivatives	1.30647e+09	1.53472e+08	2.29149e+08	1.54621e+08	2.59011e+08
296	M243T226	Uridine	243.061	225.9	244.07	3.4371	C9H12N2O6	[M-H]-	C00299	Nucleotides, nucleosides, and derivatives	4.08734e+09	2.3791e+08	6.96817e+08	3.69465e+08	7.76062e+08
297	M565T85	Uridine diphosphate glucose	565.039	85.3	566.055	16.1051	C15H24N2O17P2	[M-H]-	C00029	Nucleotides, nucleosides, and derivatives	1.24544e+08	8.82744e+07	7.31543e+07	7.88164e+07	9.35828e+07
298	M606T87_2	Uridine diphosphate-N-acetylglucosamine	606.078	87.2	607.082	6.56021	C17H27N3O17P2	[M-H]-	C00043	Nucleotides, nucleosides, and derivatives	3.27082e+07	1.07478e+08	9.04452e+07	1.04193e+08	1.08044e+08
299	M151T200	Xanthine	151.024	199.6	152.033	5.64289	C5H4N4O2	[M-H]-	C00385	Nucleotides, nucleosides, and derivatives	1.64029e+08	1.54549e+08	2.091e+08	1.81562e+08	1.27367e+08
300	M284T196	Xanthosine	284.07	196.1	284.076	19.009	C10H12N4O6	[M]-	C01762	Nucleotides, nucleosides, and derivatives	688427	617857	870816	769455	1.72635e+06
301	M131T88	(2R,4S)-2,4-Diaminopentanoate	131.08	88	132.09	19.255	C5H12N2O2	[M-H]-	C03943	Organic acids and derivatives	1.547e+09	1.26828e+09	1.18418e+09	1.75641e+09	3.73002e+09
302	M189T471	(R)-3-((R)-3-Hydroxybutanoyloxy)butanoate	189.075	471	190.084	9.64687	C8H14O5	[M-H]-	C04546	Organic acids and derivatives	2.76603e+06	2.92244e+06	2.69098e+06	2.94833e+06	2.89096e+06
303	M103T413	(R)-3-Hydroxybutyric acid	103.038	413.1	104.047	4.72663	C4H8O3	[M-H]-	C01089	Organic acids and derivatives	8.92509e+06	9.69037e+06	9.38859e+06	1.05741e+07	9.35925e+06
304	M130T660	1-Pyrroline-4-hydroxy-2-carboxylate	130.049	660.3	129.043	2.89121	C5H7NO3	[M+H]+	C04282	Organic acids and derivatives	4.9203e+07	6.9085e+07	6.99539e+07	6.2799e+07	7.13492e+07
305	M147T842	2-Dehydropantoate	147.066	841.5	146.058	6.96285	C6H10O4	[M+H]+	C00966	Organic acids and derivatives	2.28996e+06	1.62154e+06	1.50174e+06	1.57612e+06	7.51692e+06
306	M111T927	2-Furoic acid	111.007	927.3	112.016	16.4314	C5H4O3	[M-H]-	C01546	Organic acids and derivatives	2.45278e+06	2.28098e+06	2.30402e+06	1.76735e+06	1.67653e+06
307	M188T159	2-Keto-6-acetamidocaproate	188.093	158.7	187.084	5.44415	C8H13NO4	[M+H]+	C05548	Organic acids and derivatives	7.82032e+07	2.65679e+07	2.72728e+07	2.8841e+07	3.42922e+07
308	M102T610	2-Ketobutyric acid	102.034	610.1	102.032	0.889891	C4H6O3	[M]+	C00109	Organic acids and derivatives	1.91219e+07	2.28635e+07	1.70648e+07	1.09526e+07	2.36245e+07
309	M137T227	2-Methylbenzoic acid	137.06	226.5	136.052	0.0193745	C8H8O2	[M+H]+	C07215	Organic acids and derivatives	1.52488e+07	1.39925e+07	1.24058e+07	1.36319e+07	1.25993e+07
310	M147T959	3-(2-Hydroxyphenyl)propanoic acid	146.964	958.7	166.063	4.89945	C9H10O3	[M-H2O-H]-	C01198	Organic acids and derivatives	1.38881e+08	7.85476e+07	8.52384e+07	9.119e+07	1.22942e+08
311	M188T471	3-Indoleacrylate	188.073	470.6	187.063	8.7534	C11H9NO2	[M+H]+	C21283	Organic acids and derivatives	2.67135e+06	2.10158e+06	2.1584e+06	2.50161e+06	2.70214e+06
312	M113T261	3-Methyl-2-oxovaleric acid	113.061	261.1	130.063	5.30687	C6H10O3	[M+H-H2O]+	C03465	Organic acids and derivatives	3.69911e+07	5.46016e+07	8.09445e+07	6.14248e+07	6.76223e+07
313	M116T937	4-Methylaminobutyrate	116.069	937.3	117.079	25.1913	C5H11NO2	[M-H]-	C15987	Organic acids and derivatives	2.5897e+07	6.26192e+07	7.14255e+07	1.13142e+08	9.34929e+07
314	M173T450	4-Quinolinecarboxylic acid	173.116	449.8	173.048	4.05526	C10H7NO2	[M]-	C06414	Organic acids and derivatives	1.5998e+07	1.4393e+07	1.15627e+07	1.36953e+07	1.33863e+07
315	M211T305	5-Carboxyvanillic acid	211.023	305	212.032	8.64353	C9H8O6	[M-H]-	C18338	Organic acids and derivatives	8.05549e+06	1.1529e+07	8.29275e+06	7.82265e+06	1.0979e+07
316	M142T78	5-Methylbarbiturate	142.036	77.6	142.038	14.785	C5H6N2O3	[M]+	C05281	Organic acids and derivatives	1.69067e+07	1.16026e+07	9.46092e+06	9.99368e+06	1.12475e+07
317	M151T899	6-Imino-5-oxocyclohexa-1,3-dienecarboxylate	151.024	899	151.027	20.5261	C7H5NO3	[M]-	C04584	Organic acids and derivatives	9.20433e+06	1.06817e+07	6.79146e+06	7.88721e+06	4.13791e+06
318	M140T966	Acetylphosphate	139.989	965.9	139.988	4.96715	C2H5O5P	[M]+	C00227	Organic acids and derivatives	1.09704e+07	1.18025e+07	1.01673e+07	1.04883e+07	1.02305e+07
319	M159T57	Allantoin	158.961	56.8	158.044	18.1965	C4H6N4O3	[M+H]+	C01551	Organic acids and derivatives	1.15318e+07	8.37038e+06	1.02227e+07	8.78079e+06	3.02662e+06
320	M126T54	Ciliatine	125.987	54.1	125.024	2.61432	C2H8NO3P	[M+H]+	C03557	Organic acids and derivatives	1.46889e+07	3.42458e+07	1.43262e+07	1.80331e+07	2.08999e+07
321	M155T80	cis-Aconitic acid	154.997	79.6	174.016	7.80655	C6H6O6	[M-H2O-H]-	C00417	Organic acids and derivatives	8.93531e+06	2.28012e+07	1.88747e+07	2.00446e+07	1.95103e+07
322	M193T169	Citric acid	193.035	169.5	192.027	3.11608	C6H8O7	[M+H]+	C00158	Organic acids and derivatives	1.75985e+08	1.99504e+08	2.78178e+08	3.39121e+08	3.30913e+08
323	M143T35	Ectoine	143.082	34.8	142.074	0.0310547	C6H10N2O2	[M+H]+	C06231	Organic acids and derivatives	1.21567e+06	1.67924e+06	1.31828e+06	1.42487e+06	1.05411e+06
324	M133T77	Glutaric acid	132.999	77.4	132.042	5.61887	C5H8O4	[M+H]+	C00489	Organic acids and derivatives	9.11991e+06	1.00294e+07	1.2693e+07	1.06001e+07	4.50774e+06
325	M178T226	Hippuric acid	178.049	226.1	179.058	4.15848	C9H9NO3	[M-H]-	C01586	Organic acids and derivatives	4.58741e+06	1.68697e+07	1.78435e+07	1.5554e+07	3.66578e+07
326	M127T101	Imidazoleacetic acid	127.051	100.7	126.043	5.5096	C5H6N2O2	[M+H]+	C02835	Organic acids and derivatives	3.28958e+07	2.50825e+07	2.60156e+07	1.86079e+07	1.94832e+07
327	M192T109	Isocitric acid	192.034	109.1	192.027	6.09208	C6H8O7	[M]+	C00311	Organic acids and derivatives	2.02846e+07	2.25382e+07	2.17063e+07	2.08164e+07	1.7424e+07
328	M129T288	Ketoleucine	129.054	288.5	130.063	11.8089	C6H10O3	[M-H]-	C00233	Organic acids and derivatives	3.26767e+07	7.01781e+07	8.19067e+07	1.08143e+08	6.77142e+07
329	M143T745	Kojic acid	143.034	745.5	142.027	0.699134	C6H6O4	[M+H]+	C14516	Organic acids and derivatives	953865	2.21119e+06	2.0891e+06	1.82228e+06	3.25501e+06
330	M165T297	L-3-Phenyllactic acid	165.054	296.8	166.063	11.5114	C9H10O3	[M-H]-	C05607	Organic acids and derivatives	1.75735e+08	1.69111e+08	1.67692e+08	1.78784e+08	1.78729e+08
331	M133T129	L-Malic acid	133.012	129.4	134.022	12.7808	C4H6O5	[M-H]-	C00149	Organic acids and derivatives	9.3033e+06	4.57112e+07	5.20299e+07	3.81155e+07	6.92665e+07
332	M130T78	Mesaconate	130.018	77.7	130.027	3.1672	C5H6O4	[M]+	C01732	Organic acids and derivatives	6.30415e+07	3.77555e+07	8.60289e+07	6.72359e+07	6.63544e+07
333	M117T885	Methylmalonic acid	117.016	884.6	118.027	24.1333	C4H6O4	[M-H]-	C02170	Organic acids and derivatives	1.85408e+07	1.92221e+07	3.29609e+07	5.08213e+07	2.41022e+07
334	M300T85	N-Acetyl-D-Glucosamine 6-Phosphate	300.047	85.2	301.056	6.74556	C8H16NO9P	[M-H]-	C00357	Organic acids and derivatives	3.60505e+08	2.27997e+07	4.06756e+07	3.06761e+07	4.78329e+07
335	M159T71	Oxoadipic acid	158.976	70.8	160.037	4.04043	C6H8O5	[M-H]-	C00322	Organic acids and derivatives	2.20316e+07	2.92457e+07	3.35576e+07	2.75041e+07	2.20062e+07
336	M146T418	Oxoglutaric acid	146.062	418.2	146.022	10.7621	C5H6O5	[M]+	C00026	Organic acids and derivatives	1.03e+07	1.16765e+07	6.9451e+06	6.75659e+06	1.07877e+07
337	M135T909	Phenyl acetate	134.893	908.8	136.052	2.47791	C8H8O2	[M-H]-	C00548	Organic acids and derivatives	1.09776e+09	1.86771e+08	3.24916e+08	2.64819e+08	4.75785e+08
338	M137T716	Phenylacetic acid	137.133	715.7	136.052	3.39627	C8H8O2	[M+H]+	C07086	Organic acids and derivatives	2.34432e+06	3.1075e+06	2.06611e+06	2.37196e+06	3.38493e+06
339	M164T173	Phenylpyruvic acid	164.042	172.7	164.047	3.10948	C9H8O3	[M]-	C00166	Organic acids and derivatives	1.41225e+06	5.32285e+06	6.24999e+06	7.14825e+06	7.49058e+06
340	M157T966	Phosphoglycolic acid	156.992	966.1	155.982	11.6185	C2H5O6P	[M+H]+	C00988	Organic acids and derivatives	1.44617e+07	5.17105e+06	6.56295e+06	6.23181e+06	1.29595e+07
341	M166T206	Phthalic acid	166.024	205.9	166.027	15.0581	C8H6O4	[M]-	C01606	Organic acids and derivatives	590218	1.82178e+06	7.26562e+06	5.23617e+06	3.4578e+06
342	M154T925	Propanoyl phosphate	154.006	925.4	154.003	20.7784	C3H7O5P	[M]+	C02876	Organic acids and derivatives	8.56447e+06	9.90339e+06	1.26313e+07	8.53345e+06	9.70686e+06
343	M191T65	Quinate	190.926	64.6	192.063	7.83239	C7H12O6	[M-H]-	C00296	Organic acids and derivatives	5.30051e+07	5.67279e+07	6.28187e+07	6.72464e+07	6.5783e+07
344	M117T536	Succinic acid	117.017	535.6	118.027	21.3645	C4H6O4	[M-H]-	C00042	Organic acids and derivatives	1.28275e+07	1.34202e+07	1.18999e+07	7.97811e+06	1.41303e+07
345	M147T595	trans-Cinnamate	146.965	595.4	148.052	0.125256	C9H8O2	[M-H]-	C00423	Organic acids and derivatives	1.78745e+07	2.8071e+07	2.30215e+07	4.1466e+07	2.3765e+07
346	M407T714	1-palmitoyl-dihydroxyacetone-phosphate	407.218	714.1	408.228	6.93482	C19H37O7P	[M-H]-	C01192	Other lipids	1.81521e+07	1.91733e+07	1.92606e+07	2.09131e+07	2.0286e+07
347	M171T84	Beta-Glycerophosphoric acid	171.005	84.4	172.014	10.5181	C3H9O6P	[M-H]-	C02979	Other lipids	1.08046e+09	1.91121e+08	2.24935e+08	5.32681e+08	9.13596e+08
348	M258T94	Glycerophosphocholine	258.11	93.9	258.111	1.16229	C8H21NO6P	[M]+	C00670	Other lipids	1.27147e+07	1.14425e+07	5.73827e+06	9.36869e+06	1.79917e+07
349	M409T745	LysoPA(16_0_0_0)	409.232	745.4	410.243	9.34433	C19H39O7P	[M-H]-	C04036	Other lipids	3.37396e+06	1.37165e+07	9.98608e+07	5.18155e+07	2.89349e+08
350	M190T149	(2S)-2-{[1-(R)-Carboxyethyl]amino}pentanoate	190.108	149.2	189.1	5.38643	C8H15NO4	[M+H]+	C06326	Others	1.21517e+07	4.49204e+07	4.14473e+07	4.66103e+07	3.73675e+07
351	M189T803	(3S)-6-Acetamido-3-aminohexanoate	189.127	803	188.116	18.633	C8H16N2O3	[M+H]+	C21604	Others	1.36815e+08	1.09271e+07	8.23039e+06	1.12427e+07	9.63774e+06
352	M109T390	1,3-Benzenediol	109.028	389.9	110.037	16.5096	C6H6O2	[M-H]-	C01751	Others	69686.8	139711	895645	1.55869e+06	4.90328e+06
353	M159T330	1,5-Naphthalenediamine	159.093	329.7	158.084	5.80794	C10H10N2	[M+H]+	C19463	Others	6.44154e+07	9.0253e+07	6.28118e+07	8.5806e+07	7.04717e+07
354	M145T722	1-Naphthol	145.064	722	144.058	1.90476	C10H8O	[M+H]+	C11714	Others	7.95513e+06	9.24325e+06	6.71929e+06	8.21585e+06	8.717e+06
355	M102T931	2-Aminobut-2-enoate	102.056	931.1	101.048	8.89757	C4H7NO2	[M+H]+	C17234	Others	1.37186e+07	1.10194e+07	1.50175e+07	1.56318e+07	1.19621e+07
356	M137T936	3,4-Dihydroxybenzaldehyde	137.023	936.3	138.032	8.15958	C7H6O3	[M-H]-	C16700	Others	2.94345e+06	1.0474e+07	1.83992e+07	1.09532e+07	1.3931e+07
357	M239T262	4a-Carbinolamine tetrahydrobiopterin	239.104	262.5	239.102	4.51037	C9H13N5O3	[M]+	C00268	Others	2.45678e+07	2.38347e+07	2.53675e+07	2.48241e+07	3.37863e+07
358	M121T984	4-Hydroxybenzaldehyde	121.027	984.3	122.037	22.5074	C7H6O2	[M-H]-	C00633	Others	500974	3.58313e+06	3.45641e+06	3.93607e+06	3.81497e+06
359	M136T524	4-Hydroxyphenylacetaldehyde	136.062	523.7	136.052	0.0124593	C8H8O2	[M]+	C03765	Others	2.28027e+07	2.32726e+07	3.10981e+07	1.63926e+07	2.91963e+07
360	M123T148	4-Methylcatechol	123.043	147.9	124.052	18.8877	C7H8O2	[M-H]-	C06730	Others	1.48302e+06	1.09558e+07	3.92545e+06	4.28745e+06	2.20405e+06
361	M217T914	4-Methylumbelliferyl acetate	217.046	914.4	218.058	19.922	C12H10O4	[M-H]-	C03837	Others	5.41649e+07	1.80015e+08	6.84297e+07	1.42518e+08	1.43303e+08
362	M187T154	5-Guanidino-3-methyl-2-oxopentanoate	187.108	154	187.096	2.51152	C7H13N3O3	[M]+	C20234	Others	3.43684e+08	1.60998e+08	1.57284e+08	1.75366e+08	1.27588e+08
363	M127T979	5-Hydroxymethyl-2-furancarboxaldehyde	127.039	979.4	126.032	0.00290847	C6H6O3	[M+H]+	C11101	Others	8.51134e+06	1.07539e+07	1.435e+07	9.54479e+06	1.05461e+07
364	M111T204	5-Methyl-2-furancarboxaldehyde	111.045	204.4	110.037	0.962678	C6H6O2	[M+H]+	C11115	Others	1.17017e+07	1.5103e+07	1.69973e+07	1.83264e+07	1.97989e+07
365	M146T506	8-Hydroxyquinoline	146.061	506.5	145.053	7.37164	C9H7NO	[M+H]+	C19434	Others	2.00186e+06	1.83767e+06	1.5429e+06	3.34902e+06	2.76783e+06
366	M151T239	Acetaminophen	151.062	238.7	151.063	2.4585	C8H9NO2	[M]+	C06804	Others	1.05518e+07	4.33728e+06	7.60255e+06	1.10063e+07	6.78227e+06
367	M126T166	Aminohydroquinone	126.055	166.4	125.048	0.954733	C6H7NO2	[M+H]+	C14604	Others	2.34689e+07	1.76747e+07	1.63064e+07	1.61107e+07	1.67668e+07
368	M107T254	Benzaldehyde	107.05	253.5	106.042	2.68737	C7H6O	[M+H]+	C00261	Others	9.98004e+07	1.34081e+08	1.49799e+08	1.06678e+08	8.07764e+07
369	M279T828	Dibutyl phthalate	279.161	828	278.152	5.42632	C16H22O4	[M+H]+	C14214	Others	4.20765e+07	1.12215e+07	1.96645e+07	1.91516e+07	3.59172e+07
370	M183T227	Epinephrine	183.085	226.8	183.089	21.8477	C9H13NO3	[M]+	C00788	Others	9.2338e+06	6.07019e+06	7.10229e+06	7.00812e+06	1.15888e+07
371	M114T816	Epsilon-caprolactam	114.092	816.1	113.084	0.491571	C6H11NO	[M+H]+	C06593	Others	7.67781e+06	6.14174e+06	6.91082e+06	5.88114e+06	7.81026e+06
372	M197T937	Hydroxyatrazine	197.131	936.8	197.128	16.7401	C8H15N5O	[M]+	C06552	Others	8.52052e+06	3.60299e+06	8.58594e+06	1.74362e+06	5.04547e+06
373	M179T670	Isopropylparaben	179.07	669.8	180.079	9.06909	C10H12O3	[M-H]-	C20343	Others	3.00427e+06	7.61929e+06	1.1711e+07	8.30056e+06	8.07097e+06
374	M118T330	L-2,4-diaminobutyric acid	118.066	329.9	118.074	1.65585	C4H10N2O2	[M]+	C03283	Others	5.61459e+07	5.03857e+07	8.39385e+07	1.07253e+08	9.13963e+07
375	M152T843	Loratadine	152.144	842.5	151.136	4.6009	C10H17N	[M+H]+	C06818	Others	3.59162e+07	5.21083e+07	4.73775e+07	4.24497e+07	5.05157e+07
376	M125T106	Maltol	125.023	106.3	126.032	14.5418	C6H6O3	[M-H]-	C11918	Others	1.77097e+06	3.24527e+06	4.70783e+06	4.25424e+06	4.22811e+06
377	M211T740	Methyldopa	211.132	740.2	211.084	3.81492	C10H13NO4	[M]-	C07194	Others	1.69504e+07	1.08067e+07	1.24783e+07	1.28612e+07	1.26146e+07
378	M231T150	N-Acetyl-L-2-amino-6-oxopimelate	231.099	150.1	231.074	5.17924	C9H13NO6	[M]+	C05539	Others	1.20707e+08	1.37481e+08	1.17993e+08	1.34156e+08	1.20013e+08
379	M231T391	Nalidixic Acid	231.076	391.3	232.085	6.92413	C12H12N2O3	[M-H]-	C05079	Others	4.34381e+06	4.77681e+06	4.70258e+06	4.7737e+06	5.08622e+06
380	M195T724	Neocnidilide	195.139	723.9	194.131	7.17436	C12H18O2	[M+H]+	C17002	Others	4.13756e+06	3.22232e+06	3.30237e+06	3.60182e+06	3.70025e+06
381	M137T372	Phenelzine	137.108	371.6	136.1	5.83481	C8H12N2	[M+H]+	C07430	Others	7.63822e+06	1.05956e+07	1.04451e+07	8.21001e+06	9.10235e+06
382	M308T464	Phenylbutazone	308.154	464.2	308.152	3.56965	C19H20N2O2	[M]+	C07440	Others	3.4678e+06	595093	2.27647e+06	954771	8.56539e+06
383	M184T91_1	Phosphorylcholine	184.077	91.1	184.074	17.384	C5H15NO4P	[M]+	C00588	Others	1.5407e+08	1.35862e+08	1.381e+08	1.40768e+08	1.2824e+08
384	M356T799	Pioglitazone	356.114	799.2	356.12	14.3212	C19H20N2O3S	[M]-	C07675	Others	9.10634e+07	1.6798e+07	1.92697e+07	1.72735e+07	3.54065e+07
385	M237T331_2	Procaine	237.161	331.3	236.153	4.31775	C13H20N2O2	[M+H]+	C07375	Others	1.80491e+07	2.8548e+07	2.3067e+07	2.16023e+07	2.22837e+07
386	M295T481	Prunasin	295.111	481.2	295.106	18.2985	C14H17NO6	[M]-	C00844	Others	5.74893e+06	2.48444e+06	7.55752e+06	4.16336e+06	6.44275e+06
387	M177T82	Pyrophosphate	176.934	82.5	177.943	9.60809	H4P2O7	[M-H]-	C00013	Others	2.87902e+08	1.15528e+08	1.75394e+08	1.45825e+08	6.09568e+08
388	M129T229	Quinoline	129.103	229.3	129.058	6.87965	C9H7N	[M]+	C06413	Others	1.03503e+07	1.22487e+07	1.41493e+07	1.39433e+07	1.24493e+07
389	M188T430	Selegiline	188.144	430	187.136	4.78356	C13H17N	[M+H]+	C07245	Others	5.12077e+06	7.45689e+06	3.55689e+06	7.35773e+06	6.5869e+06
390	M289T749	Tabtoxin	289.124	748.6	289.127	12.7971	C11H19N3O6	[M]+	C20917	Others	3.90954e+06	2.29413e+06	2.12367e+06	674512	4.08388e+06
391	M136T342	Tetrahydropteridine	136.077	342.1	136.075	14.6976	C6H8N4	[M]+	C05650	Others	9.5762e+06	9.07737e+06	1.00434e+07	1.05925e+07	8.94144e+06
392	M127T100	Triacetate lactone	127.04	100.3	126.032	1.78605	C6H6O3	[M+H]+	C02752	Others	2.24962e+07	2.52174e+07	2.13986e+07	2.09214e+07	2.20488e+07
393	M153T373	2-Pyrocatechuic acid	153.017	372.6	154.027	6.45699	C7H6O4	[M-H]-	C00196	Phenolic acids	832881	2.08385e+07	2.63768e+07	2.52008e+07	6.45908e+07
394	M152T624	3-Hydroxyanthranilic acid	152.034	624.4	153.043	11.2941	C7H7NO3	[M-H]-	C00632	Phenolic acids	1.41161e+07	1.63709e+07	1.13996e+07	7.35618e+06	8.74638e+06
395	M151T533	3-Hydroxyphenylacetic acid	151.038	533.1	152.047	12.0764	C8H8O3	[M-H]-	C05593	Phenolic acids	4.83728e+06	8.05361e+06	1.77317e+07	6.44082e+06	6.61036e+06
396	M165T228	4-Hydroxycinnamic acid	165.056	227.8	164.047	2.54742	C9H8O3	[M+H]+	C00811	Phenolic acids	8.71859e+08	1.30515e+09	9.79042e+08	1.08477e+09	9.08394e+08
397	M153T220	Gentisic acid	153.018	220.2	154.027	2.34549	C7H6O4	[M-H]-	C00628	Phenolic acids	4.73174e+06	9.42385e+06	9.23524e+06	9.52671e+06	1.00651e+07
398	M167T303	Homogentisic acid	167.033	303.1	168.042	10.1776	C8H8O4	[M-H]-	C00544	Phenolic acids	8.12511e+06	5.4536e+06	3.26217e+06	6.21519e+06	5.29971e+06
399	M183T79	Homovanillic acid	183.062	79	182.058	14.618	C9H10O4	[M+H]+	C05582	Phenolic acids	2.81513e+06	9.28772e+06	8.53881e+06	5.12601e+06	6.55818e+06
400	M360T461	Rosmarinic acid	360.128	461.4	360.084	5.67556	C18H16O8	[M]-	C01850	Phenolic acids	1.02848e+07	5.83607e+06	3.18966e+06	4.17012e+06	4.643e+06
401	M137T317	Salicylic acid	137.023	317.4	138.032	1.96569	C7H6O3	[M-H]-	C00805	Phenolic acids	5.306e+06	6.18783e+07	4.76352e+07	4.35769e+07	6.62045e+07
402	M167T469	Vanillic acid	167.033	468.9	168.042	5.20269	C8H8O4	[M-H]-	C06672	Phenolic acids	2.86536e+06	3.51047e+06	3.15851e+06	2.45561e+06	2.16404e+06
403	M111T730	Catechol	111.021	729.8	110.037	4.46273	C6H6O2	[M+H]+	C00090	Phenols	3.38707e+07	2.87887e+07	6.61055e+07	3.18408e+07	3.85048e+07
404	M109T653	p-Cresol	109.066	653.4	108.058	8.25191	C7H8O	[M+H]+	C01468	Phenols	2.40834e+06	1.59041e+06	3.5524e+06	1.4577e+06	1.98886e+06
405	M180T688	Coniferyl alcohol	180.088	688.3	180.079	4.88698	C10H12O3	[M]+	C00590	Phenylpropanoids	1.31733e+06	1.23462e+06	1.16612e+06	1.16606e+06	1.22434e+06
406	M165T887	Eugenol	165.076	886.6	164.084	2.46873	C10H12O2	[M+H]+	C10453	Phenylpropanoids	4.62883e+07	7.28523e+06	6.01508e+06	6.24494e+06	8.05991e+06
407	M325T739	11-Dehydrocorticosterone	325.183	739.5	344.199	7.0422	C21H28O4	[M-H2O-H]-	C05490	Steroids	5.06453e+07	2.99666e+08	3.09253e+08	2.84361e+08	2.75585e+08
408	M401T466_1	25-Hydroxycholesterol	401.084	466.2	402.35	8.57308	C27H46O2	[M-H]-	C15519	Steroids	1.58723e+08	4.09414e+07	3.99392e+07	2.79653e+07	4.40666e+07
409	M269T829	Dehydroepiandrosterone	269.211	829.2	288.209	3.36587	C19H28O2	[M-H2O-H]-	C01227	Steroids	3.14069e+07	3.171e+07	1.64918e+07	1.34158e+07	2.7393e+07
410	M271T818	Epiandrosterone	271.227	817.8	290.225	1.73618	C19H30O2	[M-H2O-H]-	C07635	Steroids	1.34914e+07	1.21455e+08	1.82225e+08	1.52318e+08	2.23673e+08
411	M203T872	Caryophyllene epoxide	203.181	871.8	220.183	27.2368	C15H24O	[M+H-H2O]+	C16908	Terpenoids	5.28248e+06	5.33185e+06	4.72195e+06	5.37481e+06	5.6975e+06
412	M135T816	Perillyl alcohol	135.118	816.1	152.12	5.05788	C10H16O	[M+H-H2O]+	C02452	Terpenoids	2.51688e+06	2.48655e+06	2.51952e+06	2.42943e+06	2.43465e+06
413	M151T653	Perillyl aldehyde	151.113	653.5	150.105	5.0526	C10H14O	[M+H]+	C02576	Terpenoids	3.17065e+06	4.28113e+06	3.96385e+06	2.64365e+06	4.06884e+06
414	M144T552_1	5-(2-Hydroxyethyl)-4-methylthiazole	144.045	552.2	143.041	17.8833	C6H9NOS	[M+H]+	C04294	Vitamins and cofactors	1.43952e+06	2.52265e+06	1.42052e+06	1.54248e+06	1.03851e+06
415	M170T411	8-Amino-7-oxononanoate	170.117	411.2	187.121	23.713	C9H17NO3	[M+H-H2O]+	C01092	Vitamins and cofactors	7.25395e+06	9.69063e+06	1.89314e+07	1.05032e+07	5.28002e+06
416	M299T842	all-trans-Retinoic acid	299.2	841.9	300.209	2.7022	C20H28O2	[M-H]-	C00777	Vitamins and cofactors	2.41918e+06	2.44587e+07	1.33823e+07	6.97101e+06	8.62464e+06
417	M176T170	Ascorbate	176.028	169.6	176.032	23.2917	C6H8O6	[M]+	C00072	Vitamins and cofactors	1.29962e+07	4.74364e+06	7.84762e+06	8.34191e+06	5.81277e+06
418	M104T838	Choline	104.108	837.9	104.108	8.64484	C5H14NO	[M]+	C00114	Vitamins and cofactors	4.60553e+06	5.82906e+06	2.89853e+06	4.95481e+06	3.56516e+06
419	M377T675	Ergocalciferol	377.272	675.4	396.339	0.0116155	C28H44O	[M-H2O-H]-	C05441	Vitamins and cofactors	1.72775e+07	2.05462e+07	2.01188e+07	1.88701e+07	1.52475e+07
420	M784T292_2	FAD	784.151	292.3	785.157	1.78537	C27H33N9O15P2	[M-H]-	C00016	Vitamins and cofactors	1.50729e+07	1.64813e+07	3.90255e+06	7.00477e+06	1.14899e+07
421	M441T748	Folic acid	441.249	748.3	441.14	8.57916	C19H19N7O6	[M]-	C00504	Vitamins and cofactors	4.25612e+06	3.2628e+07	1.45417e+07	9.35568e+06	8.92986e+06
422	M124T106	Isonicotinic acid	124.04	106.2	123.032	6.44953	C6H5NO2	[M+H]+	C07446	Vitamins and cofactors	3.59122e+06	2.97965e+06	9.56856e+06	6.11176e+06	1.04275e+08
423	M123T154	Niacinamide	123.056	154.4	122.048	4.25823	C6H6N2O	[M+H]+	C00153	Vitamins and cofactors	9.41533e+07	8.0664e+07	6.66348e+07	5.34648e+07	4.67481e+07
424	M256T144	Nicotinate D-ribonucleoside	256.082	144.4	256.082	0.027218	C11H14NO6	[M]+	C05841	Vitamins and cofactors	3.42454e+06	8.5096e+06	6.83999e+06	8.84464e+06	1.83283e+07
425	M122T146	Nicotinic acid	122.022	145.6	123.032	9.95092	C6H5NO2	[M-H]-	C00253	Vitamins and cofactors	9.96351e+07	5.86668e+07	6.32122e+07	9.89724e+07	1.06893e+08
426	M220T294	Pantothenic acid	220.12	294.3	219.111	4.51315	C9H17NO5	[M+H]+	C00864	Vitamins and cofactors	3.25045e+08	3.22428e+08	3.05818e+08	3.32595e+08	3.22977e+08
427	M204T293	Pantothenol	204.123	292.9	205.131	7.83843	C9H19NO4	[M-H]-	C05944	Vitamins and cofactors	5.46048e+06	8.34918e+06	5.19352e+06	6.23191e+06	3.47524e+06
428	M247T809	Pyridoxal phosphate	247.169	808.5	247.025	2.09709	C8H10NO6P	[M]-	C00018	Vitamins and cofactors	3.39463e+06	3.83849e+06	4.27207e+06	3.23251e+06	3.99456e+06
429	M167T611	Quinolinic acid	167.012	611	167.022	3.04729	C7H5NO4	[M]+	C03722	Vitamins and cofactors	2.6796e+07	2.24548e+07	1.49702e+07	1.78783e+07	1.98854e+07
430	M375T375	Riboflavin	375.127	375.4	376.138	11.7294	C17H20N4O6	[M-H]-	C00255	Vitamins and cofactors	1.47961e+07	2.0603e+07	1.39072e+07	1.45129e+07	8.82521e+06
431	M138T327	Trigonelline	138.056	327.5	137.048	4.51992	C7H7NO2	[M+H]+	C01004	Vitamins and cofactors	5.27556e+07	6.62969e+07	5.23253e+07	5.79139e+07	4.52235e+07

## Sheet: Table S2
Table S2. List of significantly differential metabolites (SDMs) between fresh and dried C. militaris under different drying methods.
No.	Metabolite	Class	K-means clustering	OV vs FR				SU vs FR				VD vs FR				VF vs FR
				FC value	Log2 FC	FDR	VIP value	FC value	Log2 FC	FDR	VIP value	FC value	Log2 FC	FDR	VIP value	FC value	Log2 FC	FDR	VIP value
1	(S)-Norcoclaurine	Alkaloids	Sub class 2	5.02	2.33	2.7179e-05	1.56253	4.73	2.24	0.0973256	1.17216	2.37	1.24	0.0550982	1.14477	5.49	2.46	0.00940417	1.35704
2	Anabasine	Alkaloids	Sub class 1	2.14	1.09	0.0499427	1.28661	1.32	0.4	0.406132	0.714656	3.57	1.83	2.8993e-07	1.58164	0.85	-0.23	0.0197923	1.28817
3	Arecoline	Alkaloids	Sub class 6	0.39	-1.35	0.0208047	1.28077	0.44	-1.18	0.0408461	1.22337	0.75	-0.41	0.394976	0.647967	1.12	0.17	0.999016	0.00244616
4	Choline sulfate	Alkaloids	Sub class 4	0.82	-0.29	0.358669	0.74604	0.71	-0.5	0.0353597	1.2425	0.83	-0.27	0.0506014	1.15395	0.63	-0.67	0.040341	1.20448
5	Cinchonidine	Alkaloids	Sub class 4	0.01	-7.64	0.0491979	1.14063	0.01	-7.01	0.0674509	1.08706	0.01	-6.78	0.0771244	1.067	0.01	-6.55	0.0844957	1.05843
6	Cyclopeptine	Alkaloids	Sub class 4	0.11	-3.16	0.00324214	1.53217	0.13	-2.9	1.96674e-08	1.6225	0.21	-2.23	0.000569727	1.55594	0.07	-3.88	0.00424097	1.52644
7	Scopoline	Alkaloids	Sub class 2	1.14	0.19	0.951171	0.0687615	2.66	1.41	3.22147e-06	1.60677	2.55	1.35	0.0925919	1.16437	3.31	1.73	0.0498186	1.30085
8	4-Guanidinobutanamide	Amides	Sub class 1	1.49	0.57	0.104881	1.05039	1.82	0.87	0.334696	0.803823	4.21	2.07	0.0313334	1.34386	2.13	1.09	0.0777456	1.19901
9	5-Hydroxypyrazinamide	Amides	Sub class 5	0.62	-0.68	0.000300489	1.51562	1.36	0.44	0.530142	0.565695	0.8	-0.31	0.0682319	1.10668	0.74	-0.44	0.00214134	1.45073
10	Agmatine	Amines	Sub class 1	1.03	0.05	0.897365	0.126179	1.03	0.04	0.736595	0.314604	2.45	1.29	0.0181814	1.28066	1.15	0.2	0.771229	0.259064
11	Aminocaproic acid	Amines	Sub class 2	1.52	0.6	0.0376151	1.20888	1.39	0.47	0.334284	0.75434	1.39	0.48	0.0802162	1.08004	1.63	0.71	0.0147842	1.31441
12	Dopaquinone	Amines	Sub class 2	34.6	5.11	3.63136e-09	1.44846	35.51	5.15	6.89724e-09	1.44723	33.22	5.05	6.11508e-09	1.45301	34.65	5.11	3.54696e-09	1.47102
13	p-Octopamine	Amines	Sub class 5	0.94	-0.09	0.79438	0.233859	1.08	0.11	0.909973	0.108838	1.13	0.18	0.964464	0.0441599	0.56	-0.85	0.0378367	1.32186
14	Spermine	Amines	Sub class 2	5.43	2.44	0.00154314	1.54781	2.93	1.55	0.00570194	1.41357	2.33	1.22	0.0151227	1.4148	5.48	2.45	0.00030608	1.51943
15	1-Pyrroline-5-carboxylic acid	Amino acids, peptides, and analogues	Sub class 2	4.6	2.2	0.000998029	1.56584	1.61	0.69	0.466677	0.644604	3.06	1.61	0.0301808	1.36265	3.28	1.72	0.022347	1.41474
16	4,5-Dihydroorotic acid	Amino acids, peptides, and analogues	Sub class 1	1.46	0.55	0.0504279	1.28087	1.21	0.28	0.443247	0.626477	1.72	0.78	0.007642	1.3589	1.25	0.33	0.141399	0.981959
17	4-Acetamidobutanoic acid	Amino acids, peptides, and analogues	Sub class 1	1.52	0.6	0.00600879	1.38281	1.3	0.38	0.067039	1.24026	1.96	0.97	0.00113079	1.46772	1.4	0.49	0.0322247	1.33411
18	4-Guanidinobutanoic acid	Amino acids, peptides, and analogues	Sub class 5	1.74	0.8	0.122667	1.01435	2.34	1.23	0.00691901	1.39664	1.98	0.99	0.0158389	1.29547	1.06	0.08	0.892522	0.124212
19	Aspartame	Amino acids, peptides, and analogues	Sub class 4	0.29	-1.76	2.98802e-05	1.55869	0.33	-1.62	5.95389e-05	1.57486	0.5	-1.01	0.001149	1.46848	0.14	-2.85	2.31264e-06	1.58316
20	Asymmetric dimethylarginine	Amino acids, peptides, and analogues	Sub class 4	0.61	-0.71	0.0927748	1.06589	0.41	-1.28	0.0067217	1.39825	0.52	-0.93	0.0488786	1.2766	0.55	-0.86	0.0428406	1.1929
21	beta-Alanyl-L-arginine	Amino acids, peptides, and analogues	Sub class 5	4.07	2.02	1.37034e-05	1.56917	3.1	1.63	7.00336e-05	1.57304	3.79	1.92	2.02018e-05	1.55627	1.41	0.5	0.0354178	1.21978
22	Betaine	Amino acids, peptides, and analogues	Sub class 6	1.14	0.18	0.269619	0.815083	0.74	-0.43	0.0237806	1.28755	1.12	0.16	0.256774	0.806412	1.19	0.26	0.763256	0.283422
23	Biocytin	Amino acids, peptides, and analogues	Sub class 5	3.25	1.7	0.0566899	1.09589	2.9	1.53	5.45818e-05	1.40002	3.87	1.95	1.89667e-05	1.42018	1.32	0.4	0.749401	0.243061
24	Diaminopimelic acid	Amino acids, peptides, and analogues	Sub class 6	1.08	0.12	0.261305	0.718207	0.54	-0.9	0.000355962	1.36151	1.18	0.24	0.46044	0.480166	1.29	0.37	0.0110425	1.2158
25	D-Ornithine	Amino acids, peptides, and analogues	Sub class 2	1.3	0.38	0.576955	0.477226	2.17	1.12	0.129377	1.0223	2.61	1.39	0.164434	0.933426	2.26	1.18	0.0064411	1.38069
26	Gamma-glutamyl-L-putrescine	Amino acids, peptides, and analogues	Sub class 4	0.04	-4.68	0.00444982	1.52099	0.02	-5.57	1.00793e-07	1.62038	0.17	-2.58	8.31954e-05	1.53793	0.01	-6.17	0.000329962	1.58092
27	gamma-L-Glutamyl-D-alanine	Amino acids, peptides, and analogues	Sub class 5	1.12	0.16	0.985238	0.0241169	1.36	0.45	0.0136191	1.34156	1.4	0.48	0.50573	0.557434	1.11	0.15	0.550308	0.494045
28	Iminoarginine	Amino acids, peptides, and analogues	Sub class 2	2.3	1.2	0.0695727	0.97616	4.95	2.31	0.00162202	1.3081	10.86	3.44	1.97786e-05	1.4198	9.32	3.22	5.46018e-05	1.42326
29	L-Allothreonine	Amino acids, peptides, and analogues	Sub class 3	1.31	0.38	0.991079	0.0145092	1.1	0.13	0.903702	0.130464	0.35	-1.52	0.0128247	1.44322	0.73	-0.46	0.275571	0.862437
30	L-Aspartate-semialdehyde	Amino acids, peptides, and analogues	Sub class 2	4.13	2.05	0.00726297	1.22437	1.03	0.04	0.861141	0.126951	4.04	2.02	0.0238438	1.12363	2.82	1.5	0.0240921	1.14151
31	L-Aspartic acid	Amino acids, peptides, and analogues	Sub class 2	4.76	2.25	0.0350877	1.07312	3.35	1.74	0.0610624	0.992727	2.07	1.05	0.288967	0.651741	6.31	2.66	0.00534758	1.38242
32	L-Dopa	Amino acids, peptides, and analogues	Sub class 1	0.22	-2.21	0.0116922	1.3019	0.25	-2.02	0.0133526	1.28974	2.12	1.08	9.31891e-06	1.42716	0.28	-1.82	5.87846e-05	1.46414
33	L-Glutamic gamma-semialdehyde	Amino acids, peptides, and analogues	Sub class 1	1.93	0.95	0.000127219	1.53826	1.58	0.66	0.000965366	1.50619	3.74	1.9	9.85972e-06	1.56311	1.08	0.11	0.46642	0.591057
34	L-Glutamine	Amino acids, peptides, and analogues	Sub class 2	3.51	1.81	0.002609	1.3644	3.75	1.91	0.000302925	1.36532	4.28	2.1	0.000224752	1.3783	4.23	2.08	0.000243492	1.3933
35	L-Histidine	Amino acids, peptides, and analogues	Sub class 5	4.42	2.15	0.0154289	1.4457	2.95	1.56	0.0372872	1.36574	4.21	2.07	0.0148058	1.41771	1.12	0.16	0.726038	0.318257
36	L-Leucine	Amino acids, peptides, and analogues	Sub class 2	5.74	2.52	0.00981733	1.1997	4.29	2.1	0.0365035	1.06634	6.44	2.69	0.00279884	1.28807	5.87	2.55	0.00352616	1.29398
37	L-Norvaline	Amino acids, peptides, and analogues	Sub class 2	6.43	2.68	0.0327214	1.16922	9.33	3.22	0.0229085	1.24554	6.75	2.75	0.0320174	1.19903	6.65	2.73	0.0338391	1.20893
38	L-Threonine	Amino acids, peptides, and analogues	Sub class 4	0.46	-1.13	0.152733	1.0581	0.41	-1.28	0.0907319	1.2129	0.38	-1.39	0.0834505	1.18494	0.37	-1.45	0.0269903	1.37283
39	L-Tyrosine	Amino acids, peptides, and analogues	Sub class 2	44.71	5.48	1.68825e-05	1.59456	41.57	5.38	1.67973e-07	1.61845	28.98	4.86	2.04866e-07	1.58302	25.31	4.66	1.96475e-07	1.59341
40	N(6)-[(Indol-3-yl)acetyl]-L-lysine	Amino acids, peptides, and analogues	Sub class 4	0.28	-1.86	0.000256833	1.52268	0.19	-2.41	0.000278294	1.5433	0.5	-0.99	0.0174292	1.28679	0.4	-1.32	0.000725272	1.49211
41	N(omega)-Nitro-L-arginine methyl ester	Amino acids, peptides, and analogues	Sub class 4	0.41	-1.27	0.000101696	1.53967	0.54	-0.88	0.00133068	1.49193	0.27	-1.89	1.64961e-05	1.5581	0.56	-0.84	0.000506221	1.50067
42	N5-(L-1-Carboxyethyl)-L-ornithine	Amino acids, peptides, and analogues	Sub class 2	1.51	0.59	0.12662	1.00343	1.53	0.61	0.142935	1.00274	2.4	1.26	0.0302067	1.22594	2.35	1.23	0.04579	1.18263
43	N6-(L-1,3-Dicarboxypropyl)-L-lysine	Amino acids, peptides, and analogues	Sub class 5	1.21	0.28	0.177079	1.00753	2.11	1.08	0.00286798	1.45163	1.83	0.87	0.00693296	1.36694	0.69	-0.53	0.0342474	1.22512
44	N6-Acetyl-L-lysine	Amino acids, peptides, and analogues	Sub class 2	1.79	0.84	0.00147563	1.46346	1.02	0.03	0.98002	0.0271146	1.43	0.51	0.149622	0.955496	1.49	0.57	0.0454918	1.18446
45	N-Acetylleucine	Amino acids, peptides, and analogues	Sub class 4	0.6	-0.73	0.00553369	1.3925	0.65	-0.62	0.0117781	1.35867	0.65	-0.62	0.0893166	1.06269	0.57	-0.82	0.0105482	1.34629
46	N-Alpha-acetyllysine	Amino acids, peptides, and analogues	Sub class 4	0.09	-3.47	4.63988e-08	1.59661	0.1	-3.25	2.63533e-06	1.60787	0.14	-2.81	6.38915e-06	1.56712	0.15	-2.74	1.9717e-06	1.58517
47	N-Methyl-2-oxoglutaramate	Amino acids, peptides, and analogues	Sub class 1	1.6	0.68	0.247601	0.839042	1.2	0.26	0.177117	0.954738	10.51	3.39	0.00502698	1.49198	0.89	-0.17	0.439084	0.610893
48	N-Methyl-L-glutamic acid	Amino acids, peptides, and analogues	Sub class 5	2.61	1.38	5.55986e-05	1.55292	2.07	1.05	0.000313215	1.54194	2.79	1.48	3.79837e-05	1.54889	0.83	-0.27	0.168347	0.93852
49	O-Acetyl-L-homoserine	Amino acids, peptides, and analogues	Sub class 4	0.27	-1.89	2.11003e-05	1.56316	0.21	-2.27	0.0205075	1.42611	0.17	-2.59	0.000116321	1.53022	0.19	-2.43	0.00527497	1.49144
50	Phosphoserine	Amino acids, peptides, and analogues	Sub class 5	5.1	2.35	1.20055e-08	1.44696	3.61	1.85	2.44102e-07	1.44055	4.54	2.18	7.87433e-09	1.45281	1.12	0.17	0.742648	0.248884
51	Pyroglutamic acid	Amino acids, peptides, and analogues	Sub class 3	1.13	0.18	0.000882556	1.33254	1.5	0.59	0.135175	0.929932	0.15	-2.75	1.56193e-10	1.45458	1.13	0.18	0.000156492	1.40469
52	Pyrrolidonecarboxylic acid	Amino acids, peptides, and analogues	Sub class 2	2.54	1.35	0.0458115	1.17599	3.71	1.89	0.00206069	1.46869	3.67	1.88	0.0275232	1.23513	3.09	1.63	0.00184152	1.45089
53	S-Hexyl-glutathione	Amino acids, peptides, and analogues	Sub class 1	1.49	0.58	0.0966399	1.14738	1.67	0.74	7.31214e-05	1.57271	4.16	2.06	7.04632e-06	1.56658	1.92	0.94	0.00123164	1.47085
54	Tyrosine methylester	Amino acids, peptides, and analogues	Sub class 4	0.18	-2.51	4.32027e-07	1.58917	0.17	-2.6	1.72179e-07	1.61914	0.3	-1.73	0.0602824	1.25136	0.15	-2.72	0.0321052	1.37096
55	Ureidosuccinic acid	Amino acids, peptides, and analogues	Sub class 5	2.94	1.55	2.89287e-05	1.55784	1.21	0.27	0.648406	0.396832	1.87	0.9	0.0371931	1.19903	1.1	0.14	0.812187	0.220878
56	2',4'-Dihydroxyacetophenone	Benzene and substituted derivatives	Sub class 2	1.73	0.79	0.000538395	1.50408	2.01	1.01	1.02537e-05	1.59745	1.74	0.8	0.326198	0.776005	2.17	1.12	7.06308e-06	1.57646
57	Phenylacetaldehyde	Benzene and substituted derivatives	Sub class 4	0.14	-2.79	0.00128244	1.46786	0.14	-2.8	0.00136682	1.48955	0.5	-0.99	0.0417059	1.18286	0.17	-2.59	0.00155641	1.46187
58	(2R)-2-Hydroxy-3-(phosphonatooxy)propanoate	Carbohydrates and derivatives	Sub class 2	4.44	2.15	0.0174874	1.26617	4.7	2.23	0.0157978	1.2734	6.76	2.76	0.00908876	1.32872	3.95	1.98	0.0235811	1.26518
59	6-Phosphogluconic acid	Carbohydrates and derivatives	Sub class 5	4.32	2.11	0.000225742	1.37279	3.55	1.83	0.000527077	1.34982	1.75	0.8	0.321665	0.617883	2.43	1.28	0.00142896	1.33685
60	beta-D-Glucosamine	Carbohydrates and derivatives	Sub class 1	1.02	0.03	0.825612	0.21043	0.88	-0.18	0.783	0.265077	2.5	1.32	0.0138165	1.43123	0.81	-0.3	0.556165	0.499242
61	Cellobionate	Carbohydrates and derivatives	Sub class 4	0.14	-2.81	0.00137783	1.31562	0.18	-2.5	0.00136484	1.31579	0.19	-2.39	0.00169426	1.31222	0.2	-2.34	0.00260465	1.31171
62	D-Glucuronic acid	Carbohydrates and derivatives	Sub class 1	0.7	-0.51	0.0492942	1.02711	0.59	-0.76	0.0176442	1.14904	1.63	0.71	0.0127235	1.18564	0.89	-0.17	0.549314	0.406168
63	D-Lyxose	Carbohydrates and derivatives	Sub class 4	0.38	-1.4	0.0026576	1.53169	0.4	-1.32	0.000849922	1.50981	0.35	-1.51	0.00193966	1.52971	0.52	-0.94	0.00995747	1.45308
64	D-Mannose	Carbohydrates and derivatives	Sub class 2	3.06	1.61	0.0609021	0.998396	1.58	0.66	0.24416	0.698431	2.99	1.58	0.034626	1.07972	1.8	0.85	0.152185	0.839947
65	D-Sorbose	Carbohydrates and derivatives	Sub class 1	1.56	0.64	0.546153	0.401299	1.57	0.65	0.673884	0.287906	3.82	1.93	0.00784214	1.22251	1.31	0.39	0.611616	0.35314
66	D-Xylose	Carbohydrates and derivatives	Sub class 2	5.75	2.52	0.038127	1.15739	5.36	2.42	0.00107125	1.32518	7.85	2.97	9.42581e-05	1.39604	9.37	3.23	0.0286838	1.2255
67	Erythritol	Carbohydrates and derivatives	Sub class 5	3.4	1.76	0.0167487	1.15455	3.9	1.96	0.000869161	1.33273	3.81	1.93	0.0046826	1.25877	2.17	1.12	0.111164	0.908627
68	Fructose-1P	Carbohydrates and derivatives	Sub class 2	5.23	2.39	0.0117841	1.30556	5.31	2.41	0.0112274	1.30661	7.57	2.92	0.00165856	1.31395	5.66	2.5	0.00906518	1.32661
69	Galactitol	Carbohydrates and derivatives	Sub class 2	4.58	2.2	0.00880135	1.32659	4.4	2.14	0.00965543	1.32141	5.43	2.44	0.00531492	1.34451	4.05	2.02	0.0120548	1.32894
70	Glucose 6-phosphate	Carbohydrates and derivatives	Sub class 4	0.06	-4.12	3.51742e-08	1.44539	0.05	-4.28	4.67451e-06	1.42655	0.11	-3.16	0.00396036	1.36481	0.04	-4.59	9.49749e-08	1.46627
71	Glyceric acid	Carbohydrates and derivatives	Sub class 1	0.61	-0.7	0.000461223	1.35454	0.4	-1.33	2.54816e-05	1.41054	1.34	0.43	0.00114021	1.32814	0.28	-1.81	0.000442994	1.44151
72	L-Iditol	Carbohydrates and derivatives	Sub class 3	0.92	-0.12	0.270909	0.81094	0.87	-0.2	0.258304	0.83826	0.81	-0.3	0.00733726	1.36378	1.16	0.21	0.160289	0.948841
73	Maltotetraose	Carbohydrates and derivatives	Sub class 2	16.54	4.05	6.19462e-05	1.39867	12.02	3.59	0.000487541	1.35207	9.24	3.21	0.000159979	1.38627	10	3.32	0.000310435	1.38889
74	Melibiose	Carbohydrates and derivatives	Sub class 5	2.6	1.38	0.000666353	1.34242	5.97	2.58	1.57023e-05	1.41574	4.27	2.1	0.00126372	1.40908	1.46	0.54	0.0758141	1.08494
75	Methyl beta-D-galactoside	Carbohydrates and derivatives	Sub class 2	5.86	2.55	0.0298014	1.09161	7.41	2.89	0.0182397	1.14547	8.37	3.07	0.00371153	1.27076	5.64	2.49	0.0130561	1.20187
76	myo-Inositol	Carbohydrates and derivatives	Sub class 5	3.66	1.87	0.000392847	1.35945	3.42	1.77	0.002915	1.28113	1.86	0.9	0.388727	0.548137	1.82	0.86	0.959857	0.0420112
77	N-Acetyl-D-glucosamine	Carbohydrates and derivatives	Sub class 6	0.62	-0.69	8.25843e-05	1.54643	0.81	-0.31	0.00829285	1.38714	0.88	-0.18	0.0871501	1.06708	1.02	0.03	0.731505	0.308228
78	N-Acetylmannosamine	Carbohydrates and derivatives	Sub class 4	0.17	-2.59	2.1392e-07	1.44127	0.2	-2.31	3.1681e-07	1.43992	0.34	-1.57	2.42905e-06	1.43716	0.18	-2.48	3.40127e-07	1.46273
79	Phosphoribosyl pyrophosphate	Carbohydrates and derivatives	Sub class 4	0.06	-4.11	0.00182888	1.38514	0.08	-3.6	8.55875e-05	1.39268	0.47	-1.09	0.111655	0.966016	0.15	-2.73	0.0103588	1.32595
80	trans-Cinnamoyl beta-D-glucoside	Carbohydrates and derivatives	Sub class 2	3.57	1.84	1.90329e-05	1.41386	3.84	1.94	3.06257e-05	1.40785	2.19	1.13	0.458155	0.504563	5.09	2.35	1.73823e-05	1.43738
81	12,13-DHOME	Fatty acids and derivatives	Sub class 2	2.56	1.36	2.47127e-05	1.41035	2.09	1.06	4.90708e-05	1.40123	2.86	1.52	2.20131e-06	1.43726	2.4	1.26	8.35192e-05	1.41596
82	13-L-Hydroperoxylinoleic acid	Fatty acids and derivatives	Sub class 2	158.58	7.31	0.000138634	1.43823	145.37	7.18	8.30151e-07	1.43615	142.53	7.16	2.29757e-06	1.43664	144.01	7.17	7.67239e-07	1.45899
83	15-Deoxy-d-12,14-PGJ2	Fatty acids and derivatives	Sub class 5	1.23	0.3	0.0289927	1.0975	1.9	0.93	0.00167263	1.30608	1.69	0.76	0.000484549	1.35918	0.91	-0.14	0.528424	0.425132
84	16-Hydroxy hexadecanoic acid	Fatty acids and derivatives	Sub class 5	20.45	4.35	1.63571e-07	1.44216	27.19	4.77	1.02895e-05	1.41925	37.58	5.23	9.85227e-07	1.44136	13.29	3.73	0.000248729	1.39342
85	2-Heptanone	Fatty acids and derivatives	Sub class 2	2.58	1.37	0.0600258	1.10581	2.23	1.16	0.104799	0.899827	2.54	1.35	0.040318	1.05926	2.07	1.05	0.208956	0.759511
86	2-Isopropylmalic acid	Fatty acids and derivatives	Sub class 4	0.19	-2.39	9.1147e-08	1.44372	0.23	-2.14	1.79216e-07	1.4416	0.19	-2.37	0.00745005	1.34171	0.17	-2.6	0.0067159	1.36959
87	5,6-DHET	Fatty acids and derivatives	Sub class 2	9.44	3.24	1.34603e-05	1.41752	8.31	3.05	5.51539e-05	1.39949	8.56	3.1	7.68041e-06	1.42814	8.6	3.1	1.14606e-05	1.44163
88	9(S)-HPODE	Fatty acids and derivatives	Sub class 2	1.6	0.67	0.00271847	1.28365	1.88	0.91	0.00194581	1.29931	1.99	0.99	0.000154452	1.38628	1.76	0.82	0.00166032	1.33072
89	9,10-DHOME	Fatty acids and derivatives	Sub class 3	4.21	2.07	0.0580921	1.11454	8.57	3.1	3.08055e-06	1.42888	1.15	0.21	0.758244	0.22716	6.37	2.67	0.0285584	1.24332
90	9-OxoODE	Fatty acids and derivatives	Sub class 2	965.32	9.91	1.33236e-05	1.44582	801.08	9.65	2.09852e-07	1.441	1663.47	10.7	1.45491e-05	1.4515	998.13	9.96	2.48417e-05	1.46849
91	Arachidic acid	Fatty acids and derivatives	Sub class 5	2.94	1.55	0.0912113	1.01679	5.79	2.53	0.030168	1.17908	3.93	1.97	0.0325979	1.08647	1.19	0.26	0.546599	0.40904
92	Citramalic acid	Fatty acids and derivatives	Sub class 3	0.25	-1.98	0.00292723	1.27925	1.24	0.31	0.316092	0.618067	0.49	-1.02	0.0507931	1.02636	0.76	-0.39	0.404659	0.543669
93	Dodecanoic acid	Fatty acids and derivatives	Sub class 4	0.51	-0.96	0.0155224	1.31153	0.42	-1.24	0.0146735	1.33225	0.88	-0.18	0.4966	0.539128	0.45	-1.14	0.00718255	1.37497
94	Erucic acid	Fatty acids and derivatives	Sub class 2	2.77	1.47	0.076363	1.0463	4.69	2.23	0.0324183	1.19589	3.32	1.73	0.0560503	1.12002	3.19	1.67	0.0622929	1.13058
95	Linoleic acid	Fatty acids and derivatives	Sub class 5	0.7	-0.52	0.579829	0.369275	2.14	1.1	0.146993	0.829531	0.1	-3.31	0.00642325	1.3302	0.27	-1.87	0.0399445	1.08039
96	Methyl jasmonate	Fatty acids and derivatives	Sub class 2	5.46	2.45	0.0197844	1.25174	6.59	2.72	2.11181e-07	1.441	6.92	2.79	1.97406e-07	1.44708	6.59	2.72	0.0128379	1.31685
97	Pentadecanoic acid	Fatty acids and derivatives	Sub class 4	0.54	-0.89	1.71095e-05	1.41558	0.55	-0.85	2.37239e-05	1.41117	0.5	-0.99	1.57225e-05	1.42263	0.66	-0.61	0.000654598	1.36804
98	PGA1	Fatty acids and derivatives	Sub class 4	0.46	-1.13	0.000474956	1.3525	0.1	-3.39	0.00933132	1.32097	0.73	-0.46	0.0280244	1.10566	0.1	-3.39	0.0019764	1.40942
99	Stearic acid	Fatty acids and derivatives	Sub class 2	133.03	7.06	1.0021e-07	1.44362	260.51	8.03	9.5928e-09	1.44685	144.87	7.18	2.62002e-08	1.45114	166.68	7.38	2.17482e-08	1.46873
100	Succinic acid semialdehyde	Fatty acids and derivatives	Sub class 4	0.67	-0.58	0.0956847	0.920232	0.62	-0.68	0.0422766	1.0468	0.9	-0.15	0.739065	0.238892	0.54	-0.88	0.0291983	1.20854
101	Tridecanoic acid	Fatty acids and derivatives	Sub class 2	1.46	0.54	0.0655497	0.987036	1.7	0.77	0.0216597	1.12796	1.56	0.64	0.131388	0.859548	1.77	0.82	0.0110207	1.21627
102	Undecanoic acid	Fatty acids and derivatives	Sub class 2	2.72	1.44	0.0548668	1.10609	3.6	1.85	6.5715e-06	1.4233	2.96	1.57	0.0608173	1.09341	4.26	2.09	2.4786e-06	1.45316
103	Formononetin	Flavonoids	Sub class 2	6.7	2.74	3.26806e-05	1.40699	6.3	2.66	3.43182e-05	1.40654	7.14	2.84	4.08214e-05	1.40985	6.74	2.75	3.88937e-05	1.42713
104	Glycitein	Flavonoids	Sub class 4	0.05	-4.24	0.000879897	1.41008	0.14	-2.83	0.00363935	1.26883	0.48	-1.06	0.133847	0.852216	0.08	-3.71	0.000630642	1.3676
105	1H-Indole-3-acetamide	Indoles and derivatives	Sub class 1	0.5	-0.99	0.369126	0.59962	0.52	-0.94	0.363465	0.568804	3.01	1.59	0.0444946	1.04934	0.81	-0.31	0.988179	0.009806
106	5-Hydroxyindoleacetic acid	Indoles and derivatives	Sub class 4	0.46	-1.11	4.03019e-05	1.55659	0.37	-1.43	8.81679e-05	1.56877	0.29	-1.77	0.000109412	1.53156	0.36	-1.48	5.84766e-05	1.55284
107	Indolelactic acid	Indoles and derivatives	Sub class 4	0.06	-4.16	2.0601e-08	1.59707	0.15	-2.69	0.00538752	1.52149	0.13	-2.89	0.00181225	1.52841	0.07	-3.85	0.00156444	1.54952
108	N-Acetylserotonin	Indoles and derivatives	Sub class 3	0.69	-0.53	0.214583	0.799596	1.07	0.1	0.20524	0.74778	0.23	-2.15	0.0238438	1.24967	1.18	0.24	0.013293	1.20055
109	5'-Methylthioadenosine	Nucleotides, nucleosides, and derivatives	Sub class 2	1.69	0.76	0.00857233	1.21053	1.54	0.62	0.0734366	0.963771	1.56	0.64	0.387804	0.550709	1.8	0.85	0.0555898	1.03182
110	5'-Oxoinosine	Nucleotides, nucleosides, and derivatives	Sub class 3	0.92	-0.12	0.968855	0.0325234	1.22	0.29	0.512243	0.561444	0.27	-1.91	0.0169701	1.28752	1.37	0.46	0.253679	0.832114
111	7-Methyladenine	Nucleotides, nucleosides, and derivatives	Sub class 3	0.93	-0.11	0.689057	0.35802	0.61	-0.71	0.960648	0.960648	0.43	-1.21	0.0213957	1.26739	1.13	0.18	0.0672015	0.0672015
112	Adenine	Nucleotides, nucleosides, and derivatives	Sub class 3	0.78	-0.35	0.0387713	1.21301	0.98	-0.04	0.837795	0.197088	0.61	-0.7	0.168147	1.00848	1.03	0.05	0.685802	0.342769
113	Adenosine	Nucleotides, nucleosides, and derivatives	Sub class 4	0.25	-2.01	9.37676e-06	1.44611	0.24	-2.07	0.000229373	1.43446	0.39	-1.37	1.21931e-08	1.45216	0.11	-3.24	1.25878e-06	1.47127
114	ADP	Nucleotides, nucleosides, and derivatives	Sub class 2	38.37	5.26	7.59964e-05	1.44231	35.89	5.17	2.65554e-07	1.44043	38.95	5.28	2.30696e-07	1.44641	34.16	5.09	0.00516974	1.36184
115	AMP	Nucleotides, nucleosides, and derivatives	Sub class 3	2.48	1.31	0.821921	0.220864	1.52	0.6	0.417655	0.70106	0.45	-1.16	0.000725277	1.48511	1.37	0.46	0.896702	0.131165
116	CMP	Nucleotides, nucleosides, and derivatives	Sub class 2	2.69	1.43	0.185812	0.906214	2.97	1.57	0.0550501	1.17644	2.6	1.38	0.0612246	1.24131	4.41	2.14	0.0206152	1.27985
117	Cytidine	Nucleotides, nucleosides, and derivatives	Sub class 1	8.74	3.13	0.00139469	1.3143	10.84	3.44	0.000349755	1.36215	31.43	4.97	2.61469e-05	1.44791	8.15	3.03	0.00185814	1.32546
118	dAMP	Nucleotides, nucleosides, and derivatives	Sub class 4	0.06	-4	0.000947301	1.40901	0.05	-4.23	0.000165648	1.42867	0.12	-3.09	0.00234658	1.38981	0.08	-3.65	0.0017744	1.41848
119	dGMP	Nucleotides, nucleosides, and derivatives	Sub class 5	3.86	1.95	8.56504e-05	1.43416	4.02	2.01	2.58671e-06	1.43025	1.74	0.8	0.00230393	1.29913	0.82	-0.28	0.0906373	0.948979
120	Dihydrouracil	Nucleotides, nucleosides, and derivatives	Sub class 1	0.42	-1.25	0.515537	0.43136	0.95	-0.07	0.800419	0.179608	22.12	4.47	0.00804145	1.34345	0.65	-0.62	0.805517	0.184838
121	GMP	Nucleotides, nucleosides, and derivatives	Sub class 3	15	3.91	0.0159764	1.28463	12.43	3.64	0.0182665	1.26433	1.68	0.75	0.478967	0.463452	20.68	4.37	0.0132628	1.32859
122	Guanine	Nucleotides, nucleosides, and derivatives	Sub class 5	1.21	0.28	0.130131	0.856574	4.47	2.16	2.81952e-06	1.42956	2.06	1.04	0.000113827	1.39371	1.34	0.42	0.0241432	1.13974
123	Guanosine	Nucleotides, nucleosides, and derivatives	Sub class 1	4.53	2.18	0.0252692	1.3811	8.43	3.08	1.58241e-07	1.61917	25.41	4.67	2.86242e-08	1.58741	1.5	0.59	0.920074	0.101984
124	Hypoxanthine	Nucleotides, nucleosides, and derivatives	Sub class 4	0.33	-1.58	0.0338317	1.07951	0.45	-1.16	0.101301	0.904024	0.6	-0.74	0.125911	0.866884	0.45	-1.16	0.0920851	0.946208
125	Inosine	Nucleotides, nucleosides, and derivatives	Sub class 3	0.8	-0.32	0.00457953	1.35049	0.71	-0.49	0.000291676	1.36624	0.39	-1.36	1.90426e-07	1.44732	1.11	0.14	0.0687999	0.995419
126	NADH	Nucleotides, nucleosides, and derivatives	Sub class 2	5.07	2.34	0.0149915	1.16319	5.9	2.56	0.00107524	1.32488	5.85	2.55	0.000116749	1.39266	5.61	2.49	0.00095088	1.35474
127	Thymidine	Nucleotides, nucleosides, and derivatives	Sub class 2	1.93	0.95	5.64859e-06	1.42568	2.71	1.44	5.75171e-07	1.43781	3.12	1.64	1.99564e-07	1.44711	2.44	1.29	3.15115e-06	1.45184
128	UDP-N-acetyl-D-galactosaminuronic acid	Nucleotides, nucleosides, and derivatives	Sub class 1	1.58	0.66	0.444073	0.49595	3.22	1.69	0.011523	1.28942	5.63	2.49	0.00329674	1.36857	0.34	-1.56	0.0349252	1.09675
129	UMP	Nucleotides, nucleosides, and derivatives	Sub class 4	0.6	-0.74	0.000107773	1.53978	0.58	-0.78	6.05376e-05	1.57725	0.54	-0.9	8.57242e-05	1.53739	0.23	-2.1	1.24389e-07	1.59578
130	Uric acid	Nucleotides, nucleosides, and derivatives	Sub class 4	0.12	-3.08	0.0101275	1.31988	0.18	-2.51	0.0190935	1.26504	0.2	-2.33	0.0272642	1.2327	0.12	-3.09	0.00708212	1.3682
131	Uridine	Nucleotides, nucleosides, and derivatives	Sub class 4	0.09	-3.47	0.00530682	1.3579	0.17	-2.55	0.0336857	1.19875	0.19	-2.4	0.0196748	1.26579	0.06	-4.1	2.32734e-08	1.46875
132	Uridine diphosphate glucose	Nucleotides, nucleosides, and derivatives	Sub class 4	0.63	-0.66	0.0883588	0.933561	0.59	-0.77	0.0478933	1.03076	0.75	-0.41	0.328656	0.639142	0.71	-0.5	0.111442	0.906148
133	Uridine diphosphate-N-acetylglucosamine	Nucleotides, nucleosides, and derivatives	Sub class 2	3.19	1.67	0.0018329	1.3028	2.77	1.47	0.0131428	1.28986	3.3	1.72	0.0551455	1.01477	3.29	1.72	0.00796935	1.34116
134	(2R,4S)-2,4-Diaminopentanoate	Organic acids and derivatives	Sub class 1	1.14	0.18	0.948953	0.0467176	0.77	-0.39	0.0398872	1.05555	2.41	1.27	0.0216221	1.22406	0.82	-0.29	0.0375979	1.08615
135	2-Dehydropantoate	Organic acids and derivatives	Sub class 1	0.69	-0.54	0.00773492	1.36748	0.66	-0.61	0.00265478	1.46134	3.28	1.71	0.897664	0.126754	0.71	-0.5	0.00556342	1.39386
136	2-Furoic acid	Organic acids and derivatives	Sub class 3	0.72	-0.47	0.0477234	1.11313	0.94	-0.09	0.703087	0.270781	0.68	-0.55	0.0308943	1.1885	0.93	-0.1	0.6516	0.33191
137	2-Keto-6-acetamidocaproate	Organic acids and derivatives	Sub class 4	0.37	-1.44	0.00154958	1.45931	0.35	-1.52	0.00148248	1.48831	0.44	-1.19	0.014916	1.42474	0.34	-1.56	0.00535205	1.4965
138	2-Methylbenzoic acid	Organic acids and derivatives	Sub class 4	0.89	-0.16	0.0116688	1.32852	0.81	-0.3	0.000909825	1.50989	0.83	-0.28	0.001149	1.46878	0.92	-0.12	0.0212565	1.27933
139	3-(2-Hydroxyphenyl)propanoic acid	Organic acids and derivatives	Sub class 4	0.66	-0.61	0.000465863	1.35384	0.61	-0.7	0.00023854	1.37108	0.89	-0.18	0.306235	0.635584	0.57	-0.82	3.77076e-05	1.42839
140	3-Indoleacrylate	Organic acids and derivatives	Sub class 4	0.94	-0.09	0.502599	0.571073	0.81	-0.31	0.0253275	1.28111	1.01	0.02	0.85652	0.164321	0.79	-0.35	0.0340573	1.32431
141	4-Methylaminobutyrate	Organic acids and derivatives	Sub class 2	4.37	2.13	0.026063	1.22582	2.76	1.46	0.133218	0.930498	3.61	1.85	0.109074	0.983882	2.42	1.27	0.0498441	1.1496
142	6-Imino-5-oxocyclohexa-1,3-dienecarboxylate	Organic acids and derivatives	Sub class 3	0.86	-0.22	0.0278958	1.10015	0.74	-0.44	0.000433551	1.35545	0.45	-1.15	7.90824e-06	1.42864	1.16	0.21	0.0162313	1.18062
143	Allantoin	Organic acids and derivatives	Sub class 3	0.76	-0.39	0.422593	0.632297	0.89	-0.17	0.70976	0.34085	0.26	-1.93	0.0128247	1.31611	0.73	-0.46	0.354517	0.709842
144	Citric acid	Organic acids and derivatives	Sub class 5	1.93	0.95	0.0125731	1.32852	1.58	0.66	0.0363106	1.23987	1.88	0.91	0.161765	0.935457	1.13	0.18	0.920074	0.102677
145	Hippuric acid	Organic acids and derivatives	Sub class 1	3.39	1.76	3.14946e-05	1.40779	3.89	1.96	0.00044002	1.42148	7.99	3	1.01573e-06	1.44166	3.68	1.88	1.99755e-05	1.4366
146	Imidazoleacetic acid	Organic acids and derivatives	Sub class 4	0.57	-0.82	0.00545023	1.39384	0.79	-0.34	0.31639	0.770548	0.59	-0.76	0.0114729	1.32653	0.76	-0.39	0.0596331	1.1476
147	Ketoleucine	Organic acids and derivatives	Sub class 2	3.31	1.73	0.0482283	1.03047	2.51	1.33	0.181022	0.779042	2.07	1.05	0.18004	0.784467	2.15	1.1	0.0840807	0.964695
148	Kojic acid	Organic acids and derivatives	Sub class 1	1.91	0.93	0.529062	0.519281	2.19	1.13	0.117668	1.04199	3.41	1.77	0.011642	1.32527	2.32	1.21	0.193185	0.899732
149	L-Malic acid	Organic acids and derivatives	Sub class 2	4.1	2.03	0.0281781	1.22371	5.59	2.48	0.00651545	1.23072	7.45	2.9	0.00299457	1.28376	4.91	2.3	0.0215293	1.27317
150	N-Acetyl-D-Glucosamine 6-Phosphate	Organic acids and derivatives	Sub class 4	0.09	-3.55	8.49602e-09	1.44746	0.11	-3.15	4.81078e-07	1.43865	0.13	-2.91	0.000453117	1.42253	0.06	-3.98	2.1886e-07	1.46356
151	Oxoglutaric acid	Organic acids and derivatives	Sub class 6	0.66	-0.61	0.048095	1.18178	0.67	-0.57	0.0569639	1.17259	1.05	0.07	0.928763	0.0844481	1.13	0.18	0.588954	0.451174
152	Phenyl acetate	Organic acids and derivatives	Sub class 4	0.24	-2.05	4.08764e-07	1.43917	0.3	-1.76	0.000361304	1.42319	0.43	-1.21	0.000563754	1.41773	0.17	-2.56	0.00130131	1.43191
153	Phenylpyruvic acid	Organic acids and derivatives	Sub class 2	5.06	2.34	0.0199209	1.25742	4.43	2.15	0.0250001	1.2339	5.3	2.41	0.0182883	1.2674	3.77	1.91	0.0329437	1.10401
154	Phosphoglycolic acid	Organic acids and derivatives	Sub class 4	0.43	-1.21	0.0154327	1.30702	0.45	-1.14	0.0805042	1.1182	0.9	-0.16	0.734452	0.291412	0.36	-1.48	0.0306374	1.23281
155	Phthalic acid	Organic acids and derivatives	Sub class 5	8.87	3.15	0.00590599	1.35402	12.31	3.62	0.00393861	1.37335	5.86	2.55	0.0104231	1.31759	3.09	1.63	0.0895383	0.953818
156	trans-Cinnamate	Organic acids and derivatives	Sub class 2	2.32	1.21	0.00169337	1.30742	1.29	0.37	0.117614	0.875314	1.33	0.41	0.146683	0.834504	1.57	0.65	0.0712741	0.991685
157	Beta-Glycerophosphoric acid	Other lipids	Sub class 4	0.49	-1.02	0.110676	0.973873	0.21	-2.26	0.000134439	1.43536	0.85	-0.24	0.149747	0.828176	0.18	-2.5	7.31927e-05	1.4606
158	LysoPA(16_0_0_0)	Other lipids	Sub class 1	15.36	3.94	0.00219839	1.29494	29.6	4.89	0.00400428	1.36289	85.76	6.42	0.00196546	1.40207	4.07	2.02	0.0437724	1.06737
159	(2S)-2-{[1-(R)-Carboxyethyl]amino}pentanoate	Others	Sub class 2	3.84	1.94	0.014628	1.415	3.41	1.77	0.000385727	1.53532	3.08	1.62	8.4374e-05	1.53639	3.7	1.89	0.0298835	1.34719
160	(3S)-6-Acetamido-3-aminohexanoate	Others	Sub class 4	0.08	-3.61	0.0309433	1.23287	0.06	-4.06	0.037568	1.32775	0.07	-3.83	0.04503	1.27098	0.08	-3.65	0.0274595	1.2521
161	1,3-Benzenediol	Others	Sub class 1	22.37	4.48	0.00191334	1.39554	12.85	3.68	0.00356941	1.37271	70.36	6.14	0.000723677	1.42471	2	1	0.322318	0.627874
162	3,4-Dihydroxybenzaldehyde	Others	Sub class 5	3.72	1.9	0.055564	1.00801	6.25	2.64	0.00245067	1.28945	4.73	2.24	0.00339401	1.27712	3.56	1.83	0.0690747	0.996073
163	4-Hydroxybenzaldehyde	Others	Sub class 2	7.86	2.97	0.00107031	1.32556	6.9	2.79	0.000455112	1.35377	7.62	2.93	0.000504955	1.35759	7.15	2.84	0.00159879	1.33368
164	4-Methylcatechol	Others	Sub class 3	2.89	1.53	0.344898	0.630859	2.65	1.4	0.0742921	1.06933	1.49	0.57	0.635875	0.33671	7.39	2.89	0.0439648	1.18757
165	4-Methylumbelliferyl acetate	Others	Sub class 2	2.63	1.4	0.0336705	1.19528	1.26	0.34	0.338745	0.626834	2.65	1.4	0.0324347	1.19662	3.32	1.73	0.00651077	1.255
166	5-Guanidino-3-methyl-2-oxopentanoate	Others	Sub class 4	0.51	-0.97	0.00516521	1.39638	0.46	-1.13	0.00116002	1.49757	0.37	-1.43	0.00357974	1.413	0.47	-1.09	0.00356475	1.416
167	8-Hydroxyquinoline	Others	Sub class 1	1.67	0.74	1.54287e-05	1.56971	0.77	-0.38	0.393511	0.735911	1.38	0.47	2.49307e-05	1.55489	0.92	-0.12	0.585562	0.478913
168	Epinephrine	Others	Sub class 1	0.76	-0.4	0.00965074	1.34915	0.77	-0.38	0.0121345	1.35498	1.26	0.33	0.596666	0.455822	0.66	-0.61	0.000101329	1.54382
169	Hydroxyatrazine	Others	Sub class 4	0.2	-2.29	0.0299086	1.2347	1.01	0.01	0.962061	0.0557446	0.59	-0.76	0.491596	0.546476	0.42	-1.24	0.21	0.889348
170	L-2,4-diaminobutyric acid	Others	Sub class 5	1.91	0.93	0.00633223	1.37966	1.5	0.58	0.512654	0.557503	1.63	0.7	0.961545	0.048931	0.9	-0.16	0.655846	0.379116
171	Phenylbutazone	Others	Sub class 1	0.28	-1.86	0.0256878	1.36051	0.66	-0.61	0.0198698	1.31018	2.47	1.3	0.00197159	1.53651	0.17	-2.54	1.30904e-05	1.57087
172	Pioglitazone	Others	Sub class 4	0.19	-2.4	1.11157e-05	1.41946	0.21	-2.24	3.98281e-05	1.40454	0.39	-1.36	0.0020149	1.30509	0.18	-2.44	0.000556975	1.4491
173	Selegiline	Others	Sub class 6	1.44	0.52	0.0183116	1.29332	0.69	-0.53	0.0759055	1.123	1.29	0.36	0.116475	1.01018	1.46	0.54	0.00571206	1.39134
174	2-Pyrocatechuic acid	Phenolic acids	Sub class 1	30.26	4.92	0.000628204	1.42084	31.67	4.99	0.000573963	1.4214	77.55	6.28	0.00023072	1.43597	25.02	4.64	0.000853404	1.43972
175	3-Hydroxyphenylacetic acid	Phenolic acids	Sub class 5	1.33	0.41	0.0112338	1.19097	3.67	1.87	1.70878e-06	1.43277	1.37	0.45	0.0087915	1.21653	1.66	0.74	0.000198511	1.39916
176	Gentisic acid	Phenolic acids	Sub class 2	2.01	1.01	0.0040659	1.2599	1.95	0.96	0.00149274	1.31205	2.13	1.09	0.193655	0.818825	1.99	0.99	0.00058003	1.36945
177	Homogentisic acid	Phenolic acids	Sub class 4	0.76	-0.39	0.118168	0.941771	0.4	-1.32	0.037409	1.18018	0.65	-0.62	9.33808e-05	1.39721	0.67	-0.58	0.0037146	1.29068
178	Homovanillic acid	Phenolic acids	Sub class 2	1.82	0.86	0.194624	0.907708	3.03	1.6	0.00134387	1.49221	2.33	1.22	0.210889	0.864407	3.3	1.72	0.000474704	1.50565
179	Rosmarinic acid	Phenolic acids	Sub class 4	0.41	-1.3	0.0613402	1.10278	0.31	-1.69	0.0569883	1.11782	0.45	-1.15	0.0879054	1.0375	0.57	-0.82	0.000252477	1.39356
180	Salicylic acid	Phenolic acids	Sub class 2	8.21	3.04	0.0200775	1.23883	8.98	3.17	0.0182503	1.25162	12.48	3.64	0.0118726	1.28646	11.66	3.54	0.00418443	1.28376
181	p-Cresol	Phenols	Sub class 5	0.61	-0.72	0.000309669	1.51448	1.48	0.56	0.512673	0.588063	0.83	-0.28	0.153962	0.946438	0.66	-0.6	0.00211492	1.45026
182	11-Dehydrocorticosterone	Steroids	Sub class 2	5.61	2.49	0.0147173	1.286	6.11	2.61	0.013234	1.29719	5.44	2.44	0.0159481	1.28732	5.92	2.56	0.0152876	1.31645
183	25-Hydroxycholesterol	Steroids	Sub class 4	0.18	-2.5	0.013937	1.27866	0.25	-1.99	0.0124322	1.18063	0.28	-1.85	0.0424749	1.17193	0.26	-1.95	0.0337174	1.20566
184	Dehydroepiandrosterone	Steroids	Sub class 6	0.43	-1.23	0.000331964	1.36282	0.53	-0.93	0.00294118	1.27991	0.87	-0.2	0.41749	0.520521	1.01	0.01	0.857924	0.139239
185	Epiandrosterone	Steroids	Sub class 2	11.29	3.5	0.00272703	1.38742	13.51	3.76	0.000155358	1.38132	16.58	4.05	0.00128476	1.40449	9	3.17	0.00414545	1.39771
186	all-trans-Retinoic acid	Vitamins and cofactors	Sub class 2	2.88	1.53	0.130292	0.857246	5.53	2.47	0.0359502	1.19126	3.57	1.83	0.0659067	0.987232	10.11	3.34	0.0194831	1.29129
187	Ascorbate	Vitamins and cofactors	Sub class 4	0.64	-0.64	0.00266738	1.43562	0.6	-0.73	0.00784216	1.38965	0.45	-1.16	0.135749	1.06924	0.37	-1.45	0.042334	1.30914
188	Ergocalciferol	Vitamins and cofactors	Sub class 3	1.09	0.13	0.194409	0.762229	1.16	0.22	0.0212033	1.13005	0.88	-0.18	0.145159	0.838779	1.19	0.25	0.0118235	1.2097
189	FAD	Vitamins and cofactors	Sub class 6	0.46	-1.11	0.0292262	1.19193	0.26	-1.95	4.90717e-06	1.42588	0.76	-0.39	0.315835	0.661594	1.09	0.13	0.942859	0.059133
190	Folic acid	Vitamins and cofactors	Sub class 3	2.2	1.14	0.142902	0.898753	3.42	1.77	0.0696286	1.05756	2.1	1.07	0.189071	0.772596	7.67	2.94	0.0256417	1.25008
191	Isonicotinic acid	Vitamins and cofactors	Sub class 1	1.7	0.77	0.731032	0.303675	2.66	1.41	0.258798	0.837619	29.04	4.86	0.00142442	1.54282	0.83	-0.27	0.976404	0.0408336
192	Nicotinate D-ribonucleoside	Vitamins and cofactors	Sub class 1	2.58	1.37	0.00343472	1.50764	2	1	0.00437528	1.42737	5.35	2.42	4.1257e-05	1.54654	2.48	1.31	0.000517921	1.50073
193	Riboflavin	Vitamins and cofactors	Sub class 3	0.98	-0.03	0.811018	0.173354	0.94	-0.09	0.736704	0.233475	0.6	-0.75	0.0208967	1.13739	1.39	0.48	0.0668254	1.00159

## Sheet: Table S3
Table S3. Pearson correlation coefficient between the metabolites and antioxidant capacity of C. militaris
No.	Correlation	FRAP	ABTS	DPPH	OH
1	N(6)-[(Indol-3-yl)acetyl]-L-lysine	0.6322**	0.6609**	0.8429***	0.5888**
2	Phosphoribosyl pyrophosphate	0.5546*	0.6846***	0.7621***	0.6693**
3	FAD	0.6047**	0.7452***	0.7327***	0.5754**
4	N-Acetyl-D-glucosamine	0.5771**	0.8481***	0.7588***	0.7427***
5	Dehydroepiandrosterone	0.7434***	0.8835***	0.8406***	0.6641**
6	Rosmarinic acid	0.3391	0.5165*	0.6027**	0.2582
7	2-Methylbenzoic acid	0.2743	0.6626**	0.6056**	0.3247
8	Arecoline	0.4816*	0.6990***	0.5698**	0.373
9	Hypoxanthine	0.4686*	0.6039**	0.6839***	0.5664**
10	Coniferyl alcohol	0.4662*	0.6335**	0.5956**	0.5111*
11	N-Alpha-acetyllysine	0.3529	0.7080***	0.7485***	0.6451**
12	N-Acetylmannosamine	0.3932	0.5968**	0.7468***	0.6686**
13	dAMP	0.3552	0.6258**	0.7047***	0.5651**
14	2-Keto-6-acetamidocaproate	0.2633	0.5278*	0.6324**	0.5835**
15	25-Hydroxycholesterol	0.2641	0.5703**	0.6544**	0.5300*
16	Cellobionate	0.2473	0.6649**	0.6135**	0.5200*
17	Uridine	0.3395	0.6143**	0.6157**	0.5634**
18	D-Lyxose	0.1477	0.6607**	0.5690**	0.4766*
19	Pentadecanoic acid	0.1249	0.6413**	0.5750**	0.5120*
20	Cinchonidine	0.2161	0.5459*	0.6045**	0.4368
21	Glucose 6-phosphate	0.2546	0.5372*	0.6335**	0.4498*
22	N2-Succinyl-L-arginine	0.6286**	0.4298	0.4408	0.1021
23	Diaminopimelic acid	0.6543**	0.415	0.5374*	0.1937
24	Glycerophosphocholine	0.6301**	0.4708*	0.5642**	0.3081
25	D-Glucuronic acid	0.8406***	0.3321	0.6697**	0.5367*
26	L-Gulose	0.6694**	0.0978	0.5326*	0.4914*
27	1H-Indole-3-acetamide	0.6991***	0.2633	0.5426*	0.4535*
28	Gamma-glutamyl-L-putrescine	0.409	0.4062	0.6646**	0.5289*
29	3-(2-Hydroxyphenyl)propanoic acid	0.4043	0.3588	0.6295**	0.5429*
30	(R,S)-Nicotine	0.4604*	0.3498	0.6148**	0.4536*
31	Beta-Glycerophosphoric acid	0.5476*	0.3496	0.6690**	0.4925*
32	Phenylacetaldehyde	0.6056**	0.5471*	0.7722***	0.6208**
33	Glycitein	0.5564*	0.4595*	0.7270***	0.6005**
34	L-Dopa	0.7373***	0.4733*	0.7607***	0.6701**
35	Oxoglutaric acid	0.7639***	0.5494*	0.6812***	0.6391**
36	dGMP	-0.7330***	-0.9083***	-0.8603***	-0.6947***
37	6-Phosphogluconic acid	-0.5865**	-0.7652***	-0.7918***	-0.6561**
38	Phthalic acid	-0.4395	-0.8551***	-0.7708***	-0.5984**
39	Harman	-0.4758*	-0.3706	-0.4938*	-0.6180**
40	Undecanoic acid	-0.2959	-0.3805	-0.6118**	-0.6048**
41	trans-Cinnamoyl beta-D-glucoside	-0.5316*	-0.2795	-0.6793***	-0.5837**
42	GMP	-0.4939*	-0.441	-0.6775**	-0.7225***
43	L-Tyrosine	-0.2899	-0.6747**	-0.7029***	-0.5982**
44	Maltotetraose	-0.2813	-0.6272**	-0.6529**	-0.6626**
45	Fructose 1-phosphate	-0.4722*	-0.5486*	-0.6767**	-0.6120**
46	16-Oxopalmitate	-0.5362*	-0.5764**	-0.7395***	-0.5347*
47	Stearic acid	-0.2253	-0.5807**	-0.6349**	-0.5202*
48	Dopaquinone	-0.1772	-0.5761**	-0.6147**	-0.5325*
49	13-L-Hydroperoxylinoleic acid	-0.1874	-0.5815**	-0.6130**	-0.5113*
50	Phenylpyruvic acid	-0.1524	-0.6093**	-0.5753**	-0.4365
51	16-Hydroxy hexadecanoic acid	-0.1208	-0.6077**	-0.5202*	-0.4332
52	Epiandrosterone	-0.1246	-0.6153**	-0.5462*	-0.4564*
53	L-Histidine	-0.2308	-0.7658***	-0.5579*	-0.4527*
54	beta-Alanyl-L-arginine	-0.2504	-0.8065***	-0.6029**	-0.5116*
55	Phosphoserine	-0.282	-0.8203***	-0.6137**	-0.4968*
56	Maltol	-0.4384	-0.7059***	-0.6429**	-0.3732
57	Melibiose	-0.339	-0.7328***	-0.6023**	-0.3533
58	Arachidic acid	-0.3437	-0.6739**	-0.5816**	-0.3267
59	Ureidosuccinic acid	-0.1151	-0.4488*	-0.3553	-0.6844***
60	LysoPA(16_0_0_0)	-0.0414	-0.6694**	-0.4432	-0.3485
61	1,3-Benzenediol	-0.025	-0.6711**	-0.3649	-0.3766
62	N-Methyl-L-glutamic acid	-0.1789	-0.7488***	-0.4583*	-0.3835
63	Erythritol	-0.1399	-0.6113**	-0.4487*	-0.2527
64	Pyroglutamic acid	-0.7626***	-0.133	-0.4762*	-0.3779
65	5'-Oxoinosine	-0.6039**	-0.0317	-0.3963	-0.3313
66	Linoleic acid	-0.8384***	-0.3347	-0.5237*	-0.256
67	Oxoadipic acid	-0.4685*	-0.3864	-0.6238**	-0.3873
68	8-Amino-7-oxononanoate	-0.6943***	-0.3844	-0.6714**	-0.3837
69	9,10-DHOME	-0.6749**	-0.5243*	-0.6894***	-0.4619*
70	3-Hydroxyphenylacetic acid	-0.6054**	-0.5253*	-0.6668**	-0.3447
	*, ** and *** denote a significant correaltion at p ＜ 0.05, p ＜ 0.01 and p ＜ 0.001, respectively.
